# Supplementary material for: A national study of moral distress among U.S. internal medicine physicians during the COVID-19 pandemic
Source: PLoS One. 2022 May 16;17(5):e0268375. doi: 10.1371/journal.pone.0268375 (PMC9109912; doi:10.1371/journal.pone.0268375)
Supplement: S1 File — (XLSX) [file pone.0268375.s001.xlsx]

## Sheet: Data
ftf	cov_risk	cov_die	ipt_otpt	ppe	com_list	moral32	moral33	ORG35	age	liv_hm	spec_rsk	hrs_tot	race_rev	wt7	gend_rev	perc_sup	warn	depression	anxiety	ptsd	burn_H	mor33_h	reg1	reg2	reg4	leave_h	race2	race3	race4	race5	newid	ftf4	hrs_cat	mor32_h	moral32_ord	mor_dum1	mor_dum2	mor_dum3
2	3	1	3	4	2	0	3	2	2	4	0	40	3	2.16962	2	11	0	0	0	0	0	0	0	0	0	0	0	1	0	0	6.49958e+06	1	2	0	0	0	0	0
50	999	999	2	3	4	5	3	2	4	8	0	60	1	0.740127	1	12	0	1	1	1	1	0	1	0	0	0	0	0	0	0	5.67578e+06	3	4	0	2	0	1	0
6	4	2	3	5	4	2	2	999	1	3	1	40	2	1.41672	2	16	0	0	0	0	0	0	0	1	0	0	1	0	0	0	6.09769e+06	1	2	0	1	1	0	0
0	3	2	2	4	5	4	2	999	1	2	0	15	2	1.41672	2	16	0	0	0	0	0	0	0	0	1	0	1	0	0	0	5.93098e+06	0	1	0	2	0	1	0
15	4	3	3	3	4	9	4	2	2	4	1	70	5	0.938889	1	12	0	1	1	1	1	1	0	0	0	1	0	0	0	1	5.88177e+06	2	5	1	3	0	0	1
5	5	4	2	5	3	3	2	2	3	3	0	49	5	0.335156	2	9	0	0	0	0	1	0	0	1	0	0	0	0	0	1	5.90099e+06	1	3	0	2	0	1	0
0	2	3	1	5	4	1	2	1	2	3	0	10	2	1.41672	2	17	0	0	0	0	0	0	0	0	1	0	1	0	0	0	6.1674e+06	0	1	0	1	1	0	0
0	3	2	2	3	2	7	3	999	2	5	0	65	2	1.13628	1	7	1	1	0	1	1	0	1	0	0	0	1	0	0	0	5.88877e+06	0	4	1	3	0	0	1
2	5	5	1	1	3	8	1	999	3	3	0	40	2	0.933339	2	12	1	0	1	1	1	0	0	0	0	1	1	0	0	0	5.72341e+06	1	2	1	3	0	0	1
5	3	2	1	5	5	0	3	2	4	2	0	47	3	1.17789	1	18	0	0	0	0	0	0	0	0	0	0	0	1	0	0	5.76717e+06	1	3	0	0	0	0	0
0	1	3	3	4	4	2	2	2	3	3	0	60	5	0.266852	1	15	0	0	0	1	0	0	1	0	0	0	0	0	0	1	6.06249e+06	0	4	0	1	1	0	0
0	2	2	1	4	4	1	2	2	5	2	0	34	1	0.740127	1	16	0	0	0	0	1	0	0	0	1	1	0	0	0	0	5.83904e+06	0	1	0	1	1	0	0
0	999	999	1	5	5	2	1	2	4	1	0	60	3	1.47938	2	20	0	0	0	0	1	0	0	0	0	0	0	1	0	0	6.15664e+06	0	4	0	1	1	0	0
3	3	2	2	5	3	2	3	1	4	3	0	48	1	0.740127	1	14	0	0	0	0	1	0	0	0	0	0	0	0	0	0	5.65778e+06	1	3	0	1	1	0	0
5	3	1	3	5	4	3	3	2	4	3	0	44	1	0.929571	2	18	0	0	0	0	0	0	0	0	1	0	0	0	0	0	5.79359e+06	1	3	0	2	0	1	0
50	4	2	2	5	4	3	3	1	3	2	1	65	5	0.335156	2	13	0	0	0	0	0	0	0	0	0	0	0	0	0	1	5.99549e+06	3	4	0	2	0	1	0
10	999	999	3	3	2	4	3	1	1	0	1	0	999	1	999	11	1	0	0	0	0	0	0	0	1	1	999	999	999	999	5.92885e+06	2	1	0	2	0	1	0
0	2	3	2	5	3	0	5	2	4	2	0	60	1	0.740127	1	20	0	0	0	0	0	1	0	0	0	1	0	0	0	0	6.19798e+06	0	4	0	0	0	0	0
1	3	2	1	5	4	2	3	2	3	2	0	37	1	0.929571	2	16	0	1	1	1	1	0	1	0	0	0	0	0	0	0	5.99461e+06	1	2	0	1	1	0	0
6	5	2	1	2	4	2	2	2	3	5	0	80	1	0.740127	1	18	0	0	0	0	1	0	1	0	0	0	0	0	0	0	5.99349e+06	1	5	0	1	1	0	0
5	3	2	1	3	3	2	3	2	4	4	0	56	1	0.740127	1	14	0	0	0	1	1	0	0	0	0	0	0	0	0	0	5.93137e+06	1	4	0	1	1	0	0
1	3	4	2	3	1	6	4	2	5	2	0	64	1	0.740127	1	10	1	1	1	1	1	1	0	0	0	1	0	0	0	0	6.03581e+06	1	4	1	3	0	0	1
3	4	2	2	4	4	0	3	1	4	4	0	35	1	0.740127	1	16	1	0	0	0	0	0	0	0	0	0	0	0	0	0	6.27969e+06	1	2	0	0	0	0	0
0	3	1	2	3	5	0	3	999	1	2	0	40	1	1.42662	2	20	0	0	0	0	0	0	1	0	0	0	0	0	0	0	5.61286e+06	0	2	0	0	0	0	0
0	999	999	1	1	4	4	5	2	2	4	0	65	1	1.14422	1	14	1	0	0	0	0	1	0	0	0	0	0	0	0	0	5.70511e+06	0	4	0	2	0	1	0
60	3	2	1	5	4	0	2	1	3	4	0	31	1	0.740127	1	15	0	0	0	0	0	0	0	0	0	0	0	0	0	0	6.0251e+06	3	1	0	0	0	0	0
30	4	4	3	1	3	6	2	2	3	4	1	73	1	0.740127	1	11	0	999	999	999	1	0	0	0	1	0	0	0	0	0	6.22396e+06	3	5	1	3	0	0	1
0	3	1	1	5	5	2	3	2	2	3	0	40	2	1.41672	2	20	0	0	0	0	0	0	0	0	1	0	1	0	0	0	5.9192e+06	0	2	0	1	1	0	0
18	3	2	3	5	4	0	1	1	2	4	1	45	2	1.13628	1	16	0	0	0	0	0	0	0	0	0	1	1	0	0	0	5.86665e+06	2	3	0	0	0	0	0
2	3	3	1	4	4	6	3	999	1	2	0	52	1	1.42662	2	14	0	0	0	0	1	0	1	0	0	0	0	0	0	0	6.12367e+06	1	4	1	3	0	0	1
3	3	2	3	5	4	1	3	2	1	2	1	84	5	1.17061	2	16	0	0	0	0	0	0	0	1	0	0	0	0	0	1	6.16265e+06	1	5	0	1	1	0	0
0	4	3	2	4	4	0	1	2	4	4	0	50	1	0.740127	1	20	0	0	0	0	0	0	0	0	0	0	0	0	0	0	6.437e+06	0	3	0	0	0	0	0
1	3	2	2	5	4	1	1	2	2	2	0	100	1	1.42662	2	16	0	0	0	0	0	0	0	0	0	0	0	0	0	0	6.25566e+06	1	5	0	1	1	0	0
10	4	3	2	2	3	6	3	1	2	4	0	60	2	1.13628	1	16	0	0	0	1	0	0	0	0	0	0	1	0	0	0	5.50912e+06	2	4	1	3	0	0	1
2	5	2	2	1	2	9	4	2	1	2	0	85	2	1.13628	1	9	0	0	0	0	0	1	0	0	0	0	1	0	0	0	6.25987e+06	1	5	1	3	0	0	1
2	2	2	1	5	5	2	2	2	4	1	0	42	1	0.929571	2	20	0	0	0	0	0	0	0	0	0	0	0	0	0	0	6.48847e+06	1	3	0	1	1	0	0
0	999	999	1	999	5	0	1	2	2	4	0	53	2	1.41672	2	19	0	0	0	0	1	0	0	1	0	0	1	0	0	0	5.7877e+06	0	4	0	0	0	0	0
0	3	3	2	4	4	3	2	1	1	3	0	36	2	1.41672	2	16	0	0	0	0	1	0	0	0	0	0	1	0	0	0	6.13887e+06	0	2	0	2	0	1	0
4	2	1	2	5	5	0	1	1	4	5	0	65	1	0.740127	1	19	0	0	0	0	0	0	0	1	0	0	0	0	0	0	6.06623e+06	1	4	0	0	0	0	0
0	2	3	1	5	4	0	2	2	4	2	0	40	5	0.335156	2	17	1	0	0	0	0	0	0	0	0	0	0	0	0	1	6.49711e+06	0	2	0	0	0	0	0
5	3	1	1	5	3	0	1	999	2	5	0	30	1	1.42662	2	16	0	0	0	0	0	0	0	0	1	0	0	0	0	0	5.58753e+06	1	1	0	0	0	0	0
0	999	999	1	999	5	10	1	2	4	2	0	100	1	0.740127	1	20	0	1	1	1	1	0	0	0	1	1	0	0	0	0	5.75529e+06	0	5	1	3	0	0	1
2	3	4	1	5	4	2	1	2	4	1	0	26	1	0.929571	2	15	0	1	1	0	1	0	0	0	0	0	0	0	0	0	6.14839e+06	1	1	0	1	1	0	0
0	1	2	1	4	5	0	1	2	3	2	0	35	1	0.740127	1	20	0	0	0	0	0	0	0	1	0	0	0	0	0	0	5.91133e+06	0	2	0	0	0	0	0
0	2	2	1	4	4	0	2	1	2	4	0	24	2	1.41672	2	16	0	0	0	0	0	0	0	0	1	0	1	0	0	0	5.69694e+06	0	1	0	0	0	0	0
1	3	2	1	4	5	0	1	2	4	2	0	40	1	0.929571	2	4	0	0	0	1	0	0	0	1	0	0	0	0	0	0	6.30131e+06	1	2	0	0	0	0	0
100	3	2	3	4	5	6	3	2	1	3	1	40	2	1.13628	1	20	0	0	0	0	0	0	1	0	0	0	1	0	0	0	5.71477e+06	3	2	1	3	0	0	1
0	3	2	2	4	3	0	2	999	2	5	0	50	3	2.16962	2	10	0	0	0	0	0	0	1	0	0	0	0	1	0	0	6.48754e+06	0	3	0	0	0	0	0
999	3	2	1	4	4	6	2	999	1	1	0	47	1	1.42662	2	14	0	0	0	0	1	0	0	1	0	0	0	0	0	0	5.86625e+06	999	3	1	3	0	0	1
5	999	999	2	5	3	3	3	2	2	4	1	84	4	2.07435	1	11	0	0	0	0	0	0	0	0	1	1	0	0	1	0	5.96585e+06	1	5	0	2	0	1	0
2	999	999	1	2	2	5	1	2	5	2	0	46	1	0.740127	1	8	0	0	0	0	1	0	0	0	1	1	0	0	0	0	6.45436e+06	1	3	0	2	0	1	0
0	3	1	2	5	5	2	1	2	3	2	0	50	5	0.335156	2	16	0	1	1	0	1	0	0	0	0	0	0	0	0	1	5.95811e+06	0	3	0	1	1	0	0
0	4	2	1	5	4	5	3	2	3	8	0	27	2	0.743126	1	16	0	1	1	0	1	0	0	1	0	0	1	0	0	0	6.36015e+06	0	1	0	2	0	1	0
5	2	2	2	5	4	5	2	2	3	7	0	75	1	0.740127	1	14	0	0	1	0	1	0	0	1	0	0	0	0	0	0	5.81146e+06	1	5	0	2	0	1	0
0	2	3	1	4	4	0	2	2	3	2	0	9	5	0.335156	2	20	0	0	0	0	0	0	1	0	0	0	0	0	0	1	6.06194e+06	0	1	0	0	0	0	0
1	3	1	1	5	4	0	2	1	2	2	0	50	1	1.42662	2	15	0	0	0	0	1	0	0	1	0	0	0	0	0	0	5.90963e+06	1	3	0	0	0	0	0
6	3	2	3	5	4	2	4	2	2	4	1	48	2	1.41672	2	16	0	0	0	0	0	1	0	0	1	0	1	0	0	0	5.53957e+06	1	3	0	1	1	0	0
0	3	4	2	4	3	0	3	999	5	2	0	55	1	0.929571	2	8	0	0	0	0	0	0	0	0	1	1	0	0	0	0	6.192e+06	0	4	0	0	0	0	0
0	2	1	1	4	5	0	1	1	2	3	0	40	1	1.42662	2	12	0	0	0	0	0	0	0	0	1	0	0	0	0	0	6.46224e+06	0	2	0	0	0	0	0
0	3	1	3	5	5	2	1	1	1	5	1	10	1	1.14422	1	20	0	0	0	0	0	0	0	0	1	0	0	0	0	0	6.32767e+06	0	1	0	1	1	0	0
4	5	2	3	4	4	3	2	999	2	5	1	90	2	1.41672	2	14	0	0	0	1	1	0	0	0	0	0	1	0	0	0	6.48983e+06	1	5	0	2	0	1	0
1	3	4	1	2	3	0	2	2	4	3	0	48	1	0.740127	1	16	1	0	0	0	0	0	0	1	0	1	0	0	0	0	5.63803e+06	1	3	0	0	0	0	0
3	4	2	3	5	1	0	2	2	2	1	1	79	1	1.14422	1	16	0	0	0	0	0	0	0	1	0	0	0	0	0	0	5.74844e+06	1	5	0	0	0	0	0
5	999	999	3	4	3	2	3	999	1	3	1	80	2	1.13628	1	12	0	0	0	0	0	0	0	0	0	0	1	0	0	0	5.67916e+06	1	5	0	1	1	0	0
2	999	999	1	2	4	5	5	2	2	3	0	29	1	1.42662	2	18	0	1	1	1	1	1	1	0	0	1	0	0	0	0	6.47437e+06	1	1	0	2	0	1	0
4	3	1	1	3	4	0	3	2	1	4	0	150	1	1.14422	1	12	0	1	0	0	1	0	0	0	0	0	0	0	0	0	6.10119e+06	1	5	0	0	0	0	0
0	3	2	1	4	3	1	1	2	2	3	0	50	2	1.41672	2	12	0	0	0	0	0	0	0	0	1	0	1	0	0	0	5.58018e+06	0	3	0	1	1	0	0
3	999	999	2	5	4	2	2	1	1	2	0	52	2	1.13628	1	15	0	1	1	1	1	0	1	0	0	0	1	0	0	0	5.64766e+06	1	4	0	1	1	0	0
6	5	5	3	2	2	7	3	2	2	4	1	100	1	1.14422	1	4	1	0	0	1	1	0	0	0	1	1	0	0	0	0	6.20648e+06	1	5	1	3	0	0	1
999	3	2	1	4	4	1	1	1	3	4	0	40	1	0.929571	2	18	0	0	0	0	0	0	0	1	0	0	0	0	0	0	5.75603e+06	999	2	0	1	1	0	0
1	5	2	1	5	4	6	1	2	3	5	0	40	1	0.740127	1	13	0	0	1	1	1	0	0	1	0	1	0	0	0	0	6.33726e+06	1	2	1	3	0	0	1
0	2	2	1	3	4	2	2	2	2	3	0	40	1	1.14422	1	16	0	0	0	0	1	0	0	0	1	0	0	0	0	0	6.34524e+06	0	2	0	1	1	0	0
0	3	2	2	5	4	1	1	2	3	3	1	68	4	0.817371	1	16	0	0	0	0	0	0	0	0	0	0	0	0	1	0	5.55744e+06	0	4	0	1	1	0	0
0	999	999	2	4	3	2	3	2	4	3	1	28	2	0.933339	2	17	0	0	0	0	1	0	1	0	0	0	1	0	0	0	5.95399e+06	0	1	0	1	1	0	0
20	3	2	3	4	4	0	2	1	2	4	1	100	1	1.14422	1	16	0	0	0	0	0	0	0	0	0	1	0	0	0	0	5.78e+06	3	5	0	0	0	0	0
999	3	3	1	1	4	6	3	1	4	2	0	15	4	1.02659	2	20	0	0	1	0	1	0	0	0	1	0	0	0	1	0	6.38456e+06	999	1	1	3	0	0	1
0	999	999	2	4	4	0	2	2	5	2	1	45	1	0.929571	2	14	0	0	0	0	0	0	0	0	0	1	0	0	0	0	6.25324e+06	0	3	0	0	0	0	0
0	2	1	1	5	4	1	2	2	4	2	0	0	1	0.740127	1	20	0	0	0	0	0	0	0	1	0	0	0	0	0	0	6.41599e+06	0	1	0	1	1	0	0
999	5	4	1	5	4	6	2	2	3	4	0	40	2	0.933339	2	20	0	0	0	0	0	0	0	1	0	0	1	0	0	0	5.68132e+06	999	2	1	3	0	0	1
4	3	3	1	5	4	4	2	2	3	3	0	100	2	0.743126	1	20	0	0	0	1	0	0	0	0	1	0	1	0	0	0	6.24028e+06	1	5	0	2	0	1	0
0	3	2	2	5	3	2	2	1	2	2	0	50	2	1.13628	1	14	0	0	0	0	0	0	0	0	1	1	1	0	0	0	5.90373e+06	0	3	0	1	1	0	0
10	3	3	2	4	2	3	4	2	2	3	0	50	2	1.13628	1	9	1	0	0	0	0	1	1	0	0	0	1	0	0	0	6.21865e+06	2	3	0	2	0	1	0
1	2	3	2	4	4	1	1	1	4	3	0	82	1	0.740127	1	18	0	0	0	0	0	0	0	0	0	1	0	0	0	0	6.03392e+06	1	5	0	1	1	0	0
0	999	999	1	2	4	1	2	2	5	2	0	53	1	0.740127	1	15	0	0	0	0	0	0	0	0	0	1	0	0	0	0	6.4518e+06	0	4	0	1	1	0	0
10	4	2	3	4	5	0	1	999	1	2	1	70	4	2.07435	1	20	0	0	0	0	0	0	1	0	0	0	0	0	1	0	5.97178e+06	2	5	0	0	0	0	0
0	2	2	2	5	3	3	1	1	2	2	0	65	1	1.14422	1	14	0	0	0	0	0	0	0	0	0	0	0	0	0	0	6.47307e+06	0	4	0	2	0	1	0
0	2	3	1	5	4	1	2	2	4	1	0	38	1	0.929571	2	20	0	0	0	0	0	0	0	0	1	0	0	0	0	0	6.1852e+06	0	2	0	1	1	0	0
0	4	4	1	2	1	8	5	999	5	1	0	0	4	1.02659	2	7	0	1	1	1	1	1	1	0	0	1	0	0	1	0	5.65061e+06	0	1	1	3	0	0	1
2	4	2	1	3	3	4	2	2	3	3	0	69	1	0.929571	2	14	0	0	0	0	1	0	0	1	0	0	0	0	0	0	6.0843e+06	1	4	0	2	0	1	0
0	3	2	3	5	4	2	2	2	2	4	0	72	1	1.42662	2	13	1	0	0	0	0	0	0	1	0	0	0	0	0	0	6.48122e+06	0	5	0	1	1	0	0
2	5	2	2	5	4	6	3	1	2	7	0	112	1	1.14422	1	17	0	0	0	0	0	0	0	0	1	0	0	0	0	0	5.53377e+06	1	5	1	3	0	0	1
1	2	3	2	5	5	1	2	1	4	3	0	83	1	0.929571	2	20	0	0	0	0	0	0	1	0	0	0	0	0	0	0	6.03787e+06	1	5	0	1	1	0	0
0	2	2	2	5	4	6	2	2	2	0	0	44	2	1.41672	2	20	0	0	0	0	0	0	0	1	0	0	1	0	0	0	5.88272e+06	0	3	1	3	0	0	1
5	3	2	2	4	4	2	2	2	4	2	0	50	2	0.743126	1	16	0	0	0	0	0	0	0	0	1	0	1	0	0	0	5.93043e+06	1	3	0	1	1	0	0
1	999	999	1	999	5	1	3	2	5	2	0	71	1	0.740127	1	17	0	0	0	0	1	0	999	999	999	0	0	0	0	0	5.85971e+06	1	5	0	1	1	0	0
0	3	3	3	5	5	1	2	999	5	1	1	0	1	0.929571	2	20	0	0	0	0	0	0	0	0	1	1	0	0	0	0	5.63588e+06	0	1	0	1	1	0	0
2	3	3	1	4	4	3	2	1	4	3	0	55	1	0.740127	1	12	0	0	0	0	0	0	0	0	0	1	0	0	0	0	5.68065e+06	1	4	0	2	0	1	0
0	3	2	2	5	4	1	1	2	3	6	0	12	1	0.740127	1	16	1	0	0	0	0	0	1	0	0	0	0	0	0	0	6.14184e+06	0	1	0	1	1	0	0
20	4	3	1	5	4	2	3	2	3	4	0	48	2	0.743126	1	20	0	0	0	0	0	0	0	0	0	0	1	0	0	0	6.41194e+06	3	3	0	1	1	0	0
0	3	3	2	4	4	8	3	2	4	2	0	52	1	0.740127	1	15	0	0	0	0	1	0	0	0	0	0	0	0	0	0	5.57422e+06	0	4	1	3	0	0	1
1	3	3	1	4	4	2	1	2	2	4	0	100	2	1.13628	1	16	0	0	0	0	0	0	0	0	1	0	1	0	0	0	5.86918e+06	1	5	0	1	1	0	0
0	2	3	1	5	5	6	1	2	5	2	0	38	1	0.929571	2	16	0	0	0	0	1	0	0	1	0	1	0	0	0	0	6.12317e+06	0	2	1	3	0	0	1
0	3	1	2	4	4	2	3	1	2	4	0	24	2	1.41672	2	13	0	0	0	0	1	0	0	1	0	1	1	0	0	0	6.19627e+06	0	1	0	1	1	0	0
0	999	999	1	3	1	0	5	2	4	2	0	80	5	0.371828	999	4	1	0	0	0	1	1	0	0	0	1	0	0	0	1	6.24336e+06	0	5	0	0	0	0	0
0	5	5	2	4	3	6	3	2	5	2	1	60	1	0.740127	1	14	0	0	0	0	1	0	1	0	0	0	0	0	0	0	6.03272e+06	0	4	1	3	0	0	1
10	3	1	1	5	5	0	1	2	3	2	0	50	1	0.740127	1	20	0	0	0	0	0	0	0	0	0	0	0	0	0	0	5.62421e+06	2	3	0	0	0	0	0
0	3	2	1	5	5	0	1	2	4	2	0	40	1	0.740127	1	20	0	0	0	0	0	0	1	0	0	1	0	0	0	0	5.72988e+06	0	2	0	0	0	0	0
2	999	999	1	3	4	3	2	2	4	2	0	54	1	0.740127	1	4	0	0	0	0	0	0	1	0	0	0	0	0	0	0	6.31402e+06	1	4	0	2	0	1	0
100	1	2	2	2	4	2	2	2	4	2	0	100	1	0.740127	1	16	0	0	0	0	0	0	0	0	1	0	0	0	0	0	5.68484e+06	3	5	0	1	1	0	0
20	4	4	2	5	3	8	3	999	2	5	1	75	4	2.07435	1	16	0	1	1	1	1	0	0	0	0	0	0	0	1	0	5.90865e+06	3	5	1	3	0	0	1
0	2	3	1	4	3	6	3	1	2	3	0	52	1	1.14422	1	12	0	0	0	0	1	0	0	1	0	0	0	0	0	0	5.93838e+06	0	4	1	3	0	0	1
20	2	2	1	5	3	2	2	999	2	3	0	42	1	1.14422	1	8	1	0	0	0	0	0	0	1	0	0	0	0	0	0	5.85727e+06	3	3	0	1	1	0	0
0	5	3	2	5	4	0	1	2	2	1	0	50	2	1.13628	1	17	0	0	0	0	0	0	0	0	1	0	1	0	0	0	5.8487e+06	0	3	0	0	0	0	0
0	2	2	1	5	5	8	1	2	3	4	0	70	4	0.817371	1	20	0	0	0	0	1	0	1	0	0	0	0	0	1	0	5.83218e+06	0	5	1	3	0	0	1
4	3	3	3	4	4	2	3	1	4	3	1	100	1	0.740127	1	16	0	0	0	0	0	0	0	0	0	0	0	0	0	0	5.50014e+06	1	5	0	1	1	0	0
15	2	2	1	999	3	1	2	999	4	2	0	32	1	0.929571	2	14	0	0	0	0	1	0	0	1	0	1	0	0	0	0	6.43421e+06	2	1	0	1	1	0	0
0	2	3	1	999	4	1	2	2	4	1	0	41	1	0.929571	2	14	0	0	0	0	0	0	0	0	1	1	0	0	0	0	6.2457e+06	0	3	0	1	1	0	0
5	3	1	3	5	4	1	2	2	1	4	1	100	2	1.41672	2	17	0	0	0	0	0	0	1	0	0	0	1	0	0	0	6.35428e+06	1	5	0	1	1	0	0
2	999	999	2	4	3	0	2	2	4	6	0	100	1	0.740127	1	16	0	0	1	0	0	0	0	0	0	0	0	0	0	0	5.90418e+06	1	5	0	0	0	0	0
0	2	2	2	5	5	5	2	2	2	4	0	34	1	1.14422	1	15	0	0	0	0	0	0	1	0	0	0	0	0	0	0	6.01378e+06	0	1	0	2	0	1	0
1	4	5	1	1	3	4	4	2	5	2	0	23	1	0.929571	2	14	0	0	0	0	1	1	0	0	1	1	0	0	0	0	6.41899e+06	1	1	0	2	0	1	0
5	3	2	2	4	4	5	2	999	2	5	0	50	5	0.938889	1	20	0	0	0	0	0	0	0	1	0	0	0	0	0	1	6.00781e+06	1	3	0	2	0	1	0
30	4	1	2	5	5	0	1	1	2	5	0	55	1	1.14422	1	20	0	0	0	0	0	0	0	1	0	0	0	0	0	0	5.51085e+06	3	4	0	0	0	0	0
3	4	3	2	4	3	3	3	2	5	3	0	50	1	0.740127	1	9	0	0	0	0	1	0	0	0	1	0	0	0	0	0	6.33699e+06	1	3	0	2	0	1	0
3	3	2	3	4	5	1	4	999	2	4	1	40	1	1.14422	1	20	0	0	0	0	0	1	0	0	0	0	0	0	0	0	6.09169e+06	1	2	0	1	1	0	0
2	4	2	2	3	4	2	3	2	5	2	0	100	2	0.743126	1	17	0	0	0	0	0	0	0	0	0	0	1	0	0	0	6.21244e+06	1	5	0	1	1	0	0
0	2	3	2	5	5	1	2	2	3	3	0	69	5	0.266852	1	20	0	0	0	1	1	0	0	0	0	0	0	0	0	1	6.08245e+06	0	4	0	1	1	0	0
14	4	2	2	4	4	2	3	1	1	2	1	59	1	1.14422	1	14	0	0	0	0	0	0	1	0	0	0	0	0	0	0	5.9211e+06	2	4	0	1	1	0	0
0	2	2	1	5	4	0	1	2	4	4	0	40	2	0.933339	2	15	0	0	0	0	0	0	0	1	0	0	1	0	0	0	5.85088e+06	0	2	0	0	0	0	0
5	3	999	2	4	3	4	3	1	2	2	0	39	1	1.14422	1	13	0	0	0	1	0	0	1	0	0	0	0	0	0	0	5.88232e+06	1	2	0	2	0	1	0
0	999	999	2	5	4	2	2	1	2	4	0	50	2	1.13628	1	17	0	0	0	0	0	0	0	0	1	0	1	0	0	0	5.80853e+06	0	3	0	1	1	0	0
8	5	2	3	5	3	4	3	1	3	4	1	80	2	0.743126	1	16	0	0	0	0	0	0	0	0	0	0	1	0	0	0	6.23649e+06	1	5	0	2	0	1	0
4	999	999	2	1	4	6	4	2	2	2	0	40	4	2.07435	1	10	0	0	1	0	1	1	0	0	0	0	0	0	1	0	6.13087e+06	1	2	1	3	0	0	1
3	3	2	3	5	4	0	1	999	2	5	1	90	2	1.13628	1	13	0	0	0	0	0	0	0	0	1	0	1	0	0	0	5.75431e+06	1	5	0	0	0	0	0
1	5	2	2	5	4	0	4	1	2	3	0	40	5	0.938889	1	14	1	0	0	0	0	1	1	0	0	0	0	0	0	1	5.93735e+06	1	2	0	0	0	0	0
10	2	3	1	999	4	2	2	2	4	1	0	32	1	0.929571	2	18	0	0	0	1	1	0	0	0	1	0	0	0	0	0	5.65598e+06	2	1	0	1	1	0	0
0	3	3	1	4	3	1	3	999	3	5	0	40	1	0.740127	1	16	0	0	0	0	0	0	0	0	0	0	0	0	0	0	6.0223e+06	0	2	0	1	1	0	0
3	3	2	1	4	4	0	2	2	2	2	0	22	3	2.16962	2	15	0	1	1	0	1	0	1	0	0	0	0	1	0	0	5.69915e+06	1	1	0	0	0	0	0
9	1	1	1	5	4	0	1	2	2	3	0	25	1	1.14422	1	18	0	0	0	0	0	0	1	0	0	0	0	0	0	0	6.34859e+06	1	1	0	0	0	0	0
2	3	2	2	5	3	4	2	2	2	4	1	62	4	2.07435	1	12	0	0	1	0	0	0	0	0	0	0	0	0	1	0	5.6796e+06	1	4	0	2	0	1	0
1	3	3	1	5	4	3	1	1	4	1	0	58	1	0.740127	1	17	0	0	0	0	0	0	0	0	0	0	0	0	0	0	6.16133e+06	1	4	0	2	0	1	0
0	2	3	1	5	4	1	2	2	5	2	1	100	1	0.740127	1	17	0	0	0	0	0	0	0	0	1	1	0	0	0	0	5.99288e+06	0	5	0	1	1	0	0
0	3	2	1	5	4	1	2	2	1	2	0	42	1	1.14422	1	15	0	0	0	0	0	0	0	0	1	0	0	0	0	0	5.54356e+06	0	3	0	1	1	0	0
1	3	3	3	3	4	4	3	1	4	5	1	80	2	0.743126	1	15	0	0	0	0	0	0	0	0	1	0	1	0	0	0	5.84143e+06	1	5	0	2	0	1	0
15	4	3	2	5	4	2	2	2	4	2	1	50	4	0.817371	1	16	0	0	0	0	0	0	0	0	0	0	0	0	1	0	6.18288e+06	2	3	0	1	1	0	0
35	3	3	2	5	5	1	3	2	5	2	0	43	1	0.740127	1	18	0	0	0	0	0	0	1	0	0	0	0	0	0	0	6.27121e+06	3	3	0	1	1	0	0
5	999	999	2	1	2	4	5	2	4	3	0	42	1	0.929571	2	13	1	0	1	1	1	1	1	0	0	0	0	0	0	0	6.24112e+06	1	3	0	2	0	1	0
0	3	2	2	5	5	1	1	2	4	4	0	69	1	0.740127	1	17	0	0	0	0	1	0	0	1	0	1	0	0	0	0	5.62412e+06	0	4	0	1	1	0	0
4	3	2	3	5	5	4	2	2	1	1	1	80	2	1.41672	2	18	0	1	1	0	0	0	0	0	1	0	1	0	0	0	5.50983e+06	1	5	0	2	0	1	0
5	3	1	2	5	4	2	2	2	2	7	0	70	5	1.17061	2	16	0	0	0	0	0	0	0	0	0	0	0	0	0	1	5.5165e+06	1	5	0	1	1	0	0
0	4	4	1	999	3	0	2	2	4	2	0	32	5	0.266852	1	10	0	0	0	1	999	0	0	0	0	1	0	0	0	1	5.61189e+06	0	1	0	0	0	0	0
0	999	999	1	1	2	2	3	2	4	3	0	42	1	0.740127	1	12	0	0	0	0	0	0	1	0	0	0	0	0	0	0	6.46561e+06	0	3	0	1	1	0	0
1	3	2	3	5	4	0	2	2	3	7	1	40	5	0.335156	2	19	0	0	0	0	0	0	0	1	0	0	0	0	0	1	5.78814e+06	1	2	0	0	0	0	0
4	4	3	2	4	2	5	2	1	3	4	1	80	5	0.266852	1	11	0	0	0	1	0	0	0	0	0	0	0	0	0	1	6.35149e+06	1	5	0	2	0	1	0
2	3	2	2	5	3	2	2	2	4	3	0	56	1	0.740127	1	17	0	0	0	0	0	0	0	0	0	0	0	0	0	0	6.39633e+06	1	4	0	1	1	0	0
8	4	4	2	2	4	3	2	1	5	2	0	100	1	0.740127	1	16	0	0	0	0	0	0	0	0	0	0	0	0	0	0	5.761e+06	1	5	0	2	0	1	0
5	3	2	3	5	4	2	3	1	2	4	1	42	2	1.41672	2	16	1	0	0	0	0	0	0	0	1	0	1	0	0	0	5.87025e+06	1	3	0	1	1	0	0
2	3	3	1	5	4	1	2	1	5	2	0	22	1	0.740127	1	16	0	0	0	0	0	0	0	1	0	0	0	0	0	0	5.75882e+06	1	1	0	1	1	0	0
1	2	2	2	5	4	2	3	2	3	4	0	17	1	0.740127	1	14	0	0	0	0	1	0	0	0	0	0	0	0	0	0	6.48964e+06	1	1	0	1	1	0	0
95	4	2	2	5	5	1	3	2	1	3	0	50	2	1.13628	1	16	0	0	0	0	0	0	0	1	0	0	1	0	0	0	6.0925e+06	3	3	0	1	1	0	0
1	999	999	2	4	5	4	2	2	5	2	0	34	1	0.740127	1	20	0	0	0	0	0	0	0	1	0	0	0	0	0	0	6.16018e+06	1	1	0	2	0	1	0
8	5	4	3	5	4	1	2	1	5	2	0	70	1	0.740127	1	20	0	0	0	0	0	0	0	0	0	0	0	0	0	0	6.4413e+06	1	5	0	1	1	0	0
1	3	3	3	999	5	1	2	999	2	4	1	36	1	1.14422	1	19	0	0	0	0	0	0	0	1	0	0	0	0	0	0	5.61522e+06	1	2	0	1	1	0	0
5	4	3	2	2	3	2	3	1	3	4	0	60	5	0.371828	999	10	0	0	0	0	1	0	0	0	0	0	0	0	0	1	6.15229e+06	1	4	0	1	1	0	0
100	2	2	3	2	4	5	3	1	2	3	1	100	2	1.13628	1	16	1	0	0	0	0	0	0	1	0	0	1	0	0	0	6.03429e+06	3	5	0	2	0	1	0
0	3	3	1	3	4	1	1	2	3	3	0	0	1	0.929571	2	16	0	0	0	0	1	0	1	0	0	1	0	0	0	0	5.51222e+06	0	1	0	1	1	0	0
0	999	999	1	999	4	1	1	2	1	3	0	50	1	1.42662	2	17	0	1	1	1	1	0	0	0	0	1	0	0	0	0	5.87518e+06	0	3	0	1	1	0	0
0	5	4	1	3	3	4	1	999	5	4	0	0	2	0.743126	1	15	0	0	0	0	0	0	0	0	1	1	1	0	0	0	5.53305e+06	0	1	0	2	0	1	0
2	3	3	3	4	4	2	5	2	2	3	1	60	1	1.14422	1	13	1	1	1	1	1	1	1	0	0	0	0	0	0	0	6.02976e+06	1	4	0	1	1	0	0
0	999	999	1	2	3	5	3	2	2	3	0	100	2	0.972102	999	12	0	1	1	1	1	0	1	0	0	1	1	0	0	0	6.1486e+06	0	5	0	2	0	1	0
0	2	999	2	5	5	4	3	2	2	5	0	100	1	1.42662	2	20	0	0	0	0	0	0	0	1	0	0	0	0	0	0	6.13947e+06	0	5	0	2	0	1	0
0	2	5	1	999	2	6	2	999	5	2	0	8	1	0.740127	1	9	0	0	0	1	1	0	0	1	0	1	0	0	0	0	5.68625e+06	0	1	1	3	0	0	1
0	2	1	1	5	4	0	3	2	1	1	0	40	2	1.13628	1	17	0	0	0	0	0	0	0	0	0	0	1	0	0	0	5.64767e+06	0	2	0	0	0	0	0
20	4	2	2	4	4	0	2	999	1	2	0	0	3	2.16962	2	16	0	0	0	0	0	0	0	0	0	0	0	1	0	0	5.79754e+06	3	1	0	0	0	0	0
0	3	1	1	5	4	2	2	2	3	4	0	37	1	0.929571	2	19	0	0	0	0	0	0	1	0	0	0	0	0	0	0	6.31626e+06	0	2	0	1	1	0	0
0	3	2	1	5	5	0	2	2	3	2	0	40	2	0.743126	1	20	0	0	0	0	1	0	0	0	0	0	1	0	0	0	6.12509e+06	0	2	0	0	0	0	0
0	4	3	1	5	4	2	1	2	2	6	0	40	4	2.58631	2	16	0	0	0	0	0	0	0	0	0	0	0	0	1	0	6.09782e+06	0	2	0	1	1	0	0
7	2	2	2	5	5	1	2	1	2	6	1	57	2	1.13628	1	20	0	0	0	0	0	0	0	0	0	0	1	0	0	0	5.60514e+06	1	4	0	1	1	0	0
1	3	4	1	3	3	2	4	2	4	3	0	40	1	0.740127	1	10	0	0	0	0	0	1	0	1	0	1	0	0	0	0	6.14585e+06	1	2	0	1	1	0	0
1	2	1	2	5	4	2	2	999	4	6	1	50	5	0.266852	1	16	0	0	0	0	0	0	0	1	0	0	0	0	0	1	5.88678e+06	1	3	0	1	1	0	0
2	4	2	3	5	3	2	2	2	3	3	1	100	4	0.817371	1	16	0	0	0	0	1	0	0	0	0	0	0	0	1	0	5.53735e+06	1	5	0	1	1	0	0
0	2	2	1	5	1	0	1	2	4	3	0	40	1	0.929571	2	4	0	0	0	0	0	0	0	0	0	0	0	0	0	0	6.31417e+06	0	2	0	0	0	0	0
6	5	4	1	5	5	8	2	1	4	4	0	100	1	0.929571	2	18	0	1	0	0	0	0	0	1	0	1	0	0	0	0	6.2939e+06	1	5	1	3	0	0	1
10	999	999	2	5	4	0	3	2	3	4	0	57	2	0.743126	1	16	0	0	0	0	1	0	0	1	0	0	1	0	0	0	6.228e+06	2	4	0	0	0	0	0
2	3	3	2	5	4	1	2	2	4	3	0	50	1	0.740127	1	20	0	0	0	0	0	0	0	0	1	0	0	0	0	0	6.45771e+06	1	3	0	1	1	0	0
40	5	4	1	2	2	10	2	2	2	3	0	100	1	1.42662	2	12	0	0	0	0	1	0	0	0	1	1	0	0	0	0	6.2836e+06	3	5	1	3	0	0	1
8	4	4	2	4	4	6	3	2	3	1	0	40	5	0.371828	999	17	0	1	0	0	1	0	0	0	0	0	0	0	0	1	6.19271e+06	1	2	1	3	0	0	1
10	5	2	1	2	4	2	5	2	3	5	0	90	3	1.17789	1	15	1	0	0	0	0	1	0	0	0	1	0	1	0	0	5.52982e+06	2	5	0	1	1	0	0
10	4	2	2	2	2	7	4	2	3	4	0	47	2	0.743126	1	9	0	0	0	0	0	1	0	0	0	0	1	0	0	0	5.85543e+06	2	3	1	3	0	0	1
25	3	3	2	4	5	1	2	2	4	3	0	55	1	0.929571	2	15	0	0	0	0	0	0	0	1	0	0	0	0	0	0	6.38295e+06	3	4	0	1	1	0	0
4	999	999	3	999	3	0	1	2	2	3	1	100	2	1.41672	2	13	0	0	0	0	1	0	0	1	0	1	1	0	0	0	6.38938e+06	1	5	0	0	0	0	0
3	4	1	1	4	3	1	2	2	2	5	0	47	1	1.14422	1	12	0	0	0	0	0	0	0	1	0	0	0	0	0	0	5.52684e+06	1	3	0	1	1	0	0
4	3	2	2	5	5	3	2	1	2	5	0	50	1	1.42662	2	19	0	0	0	0	0	0	0	1	0	0	0	0	0	0	6.06105e+06	1	3	0	2	0	1	0
3	3	2	2	4	3	3	2	1	2	1	0	45	2	1.41672	2	12	0	0	0	0	0	0	1	0	0	0	1	0	0	0	6.11791e+06	1	3	0	2	0	1	0
2	4	3	1	5	5	0	2	999	4	2	0	24	1	0.929571	2	17	0	0	0	0	0	0	1	0	0	1	0	0	0	0	6.32315e+06	1	1	0	0	0	0	0
3	3	3	1	4	4	7	1	2	3	3	0	54	1	0.929571	2	10	0	0	1	0	1	0	0	0	1	1	0	0	0	0	5.7939e+06	1	4	1	3	0	0	1
0	2	2	2	5	5	0	2	1	2	2	0	40	1	1.42662	2	18	0	0	0	0	0	0	0	0	1	0	0	0	0	0	5.95313e+06	0	2	0	0	0	0	0
10	3	2	2	5	5	2	4	2	4	2	0	72	1	0.740127	1	20	0	0	0	0	0	1	0	1	0	1	0	0	0	0	5.68241e+06	2	5	0	1	1	0	0
999	999	999	1	5	5	0	1	2	6	2	0	40	2	0.743126	1	20	0	0	0	0	0	0	0	0	0	0	1	0	0	0	6.18559e+06	999	2	0	0	0	0	0
0	3	5	1	2	4	0	2	2	5	1	0	65	1	0.740127	1	16	0	1	0	0	0	0	1	0	0	0	0	0	0	0	5.84805e+06	0	4	0	0	0	0	0
25	3	4	2	4	4	8	3	1	999	0	0	84	999	1	999	15	0	1	1	1	1	0	999	999	999	0	999	999	999	999	5.95418e+06	3	5	1	3	0	0	1
0	3	3	1	5	5	3	3	1	3	2	0	41	3	1.47938	2	16	0	1	1	0	0	0	0	1	0	0	0	1	0	0	6.43309e+06	0	3	0	2	0	1	0
0	2	2	1	5	5	0	1	2	2	4	0	40	1	1.14422	1	20	0	0	0	0	0	0	0	0	0	0	0	0	0	0	5.89984e+06	0	2	0	0	0	0	0
0	3	2	1	1	3	0	2	2	3	4	0	40	1	0.929571	2	6	0	0	0	0	0	0	1	0	0	0	0	0	0	0	5.60216e+06	0	2	0	0	0	0	0
4	3	2	3	5	5	2	3	999	2	5	1	60	1	1.14422	1	18	0	1	1	0	1	0	0	0	0	0	0	0	0	0	6.0018e+06	1	4	0	1	1	0	0
3	3	2	3	4	4	4	3	999	2	4	1	60	1	1.42662	2	8	0	0	1	0	0	0	1	0	0	0	0	0	0	0	6.45178e+06	1	4	0	2	0	1	0
2	999	999	3	5	4	4	3	2	2	8	1	100	2	1.13628	1	20	0	0	0	0	0	0	0	0	0	0	1	0	0	0	6.16918e+06	1	5	0	2	0	1	0
40	4	3	2	5	2	8	3	999	3	5	1	60	3	1.17789	1	7	0	1	0	0	0	0	0	0	0	1	0	1	0	0	5.65753e+06	3	4	1	3	0	0	1
1	1	1	1	5	4	4	3	999	2	5	0	2	1	1.14422	1	15	0	0	0	0	0	0	1	0	0	0	0	0	0	0	6.40022e+06	1	1	0	2	0	1	0
0	3	3	2	5	5	0	1	1	2	4	1	30	3	2.16962	2	20	0	0	1	0	0	0	0	0	0	0	0	1	0	0	6.02723e+06	0	1	0	0	0	0	0
0	2	1	1	2	3	2	1	1	2	3	0	40	1	1.14422	1	14	0	0	0	0	0	0	0	0	0	0	0	0	0	0	6.23715e+06	0	2	0	1	1	0	0
2	3	2	2	5	2	3	4	2	2	2	0	67	1	1.42662	2	9	0	0	0	0	1	1	1	0	0	1	0	0	0	0	6.16387e+06	1	4	0	2	0	1	0
2	2	2	1	5	5	2	2	2	3	4	0	38	1	0.740127	1	20	0	0	0	0	0	0	0	1	0	0	0	0	0	0	6.05389e+06	1	2	0	1	1	0	0
10	4	3	3	5	4	3	2	1	2	4	1	80	2	1.13628	1	16	0	0	0	0	0	0	0	1	0	0	1	0	0	0	6.26152e+06	2	5	0	2	0	1	0
0	1	1	1	5	5	0	999	2	3	4	0	26	2	0.743126	1	20	0	0	0	0	0	999	0	0	1	0	1	0	0	0	5.61792e+06	0	1	0	0	0	0	0
7	3	3	2	5	4	2	1	1	4	2	1	120	2	0.743126	1	19	0	0	0	0	0	0	0	1	0	0	1	0	0	0	5.51904e+06	1	5	0	1	1	0	0
0	2	2	1	5	5	0	2	1	3	3	0	55	2	0.743126	1	19	0	0	0	0	1	0	0	1	0	0	1	0	0	0	6.30999e+06	0	4	0	0	0	0	0
10	3	3	1	4	3	9	2	2	2	5	0	100	2	1.13628	1	11	0	0	0	0	0	0	0	0	0	0	1	0	0	0	5.59547e+06	2	5	1	3	0	0	1
5	3	2	2	3	4	9	3	1	2	2	0	15	2	1.13628	1	19	0	1	1	1	0	0	0	0	1	1	1	0	0	0	5.56517e+06	1	1	1	3	0	0	1
0	1	2	2	5	1	0	2	999	4	3	0	60	1	0.740127	1	19	0	0	0	0	0	0	1	0	0	1	0	0	0	0	6.24882e+06	0	4	0	0	0	0	0
0	3	3	1	999	5	0	1	2	5	2	0	46	1	0.740127	1	20	0	0	0	0	0	0	0	1	0	0	0	0	0	0	5.60858e+06	0	3	0	0	0	0	0
5	4	3	1	5	4	1	2	2	3	4	0	100	2	0.933339	2	16	0	0	0	0	0	0	0	0	0	0	1	0	0	0	5.86921e+06	1	5	0	1	1	0	0
10	3	3	2	1	5	4	2	2	2	5	0	47	1	1.14422	1	18	0	0	0	0	0	0	0	0	0	0	0	0	0	0	6.28733e+06	2	3	0	2	0	1	0
999	3	1	2	5	5	0	3	2	3	5	0	61	1	0.740127	1	18	0	0	0	0	0	0	0	0	0	0	0	0	0	0	5.90751e+06	999	4	0	0	0	0	0
0	3	2	1	5	4	0	1	2	4	1	0	38	4	0.817371	1	20	0	0	0	0	1	0	0	1	0	0	0	0	1	0	5.53989e+06	0	2	0	0	0	0	0
4	2	2	1	5	4	2	2	999	5	3	0	44	4	1.02659	2	20	0	0	0	0	1	0	0	0	0	0	0	0	1	0	5.68911e+06	1	3	0	1	1	0	0
4	3	2	2	5	4	1	2	2	2	2	0	72	1	1.42662	2	15	0	0	1	0	1	0	0	0	0	0	0	0	0	0	6.02196e+06	1	5	0	1	1	0	0
30	999	999	1	2	2	8	4	2	3	5	0	55	2	0.743126	1	10	1	1	1	1	1	1	0	0	1	1	1	0	0	0	5.66768e+06	3	4	1	3	0	0	1
0	2	2	1	5	5	0	1	1	5	2	0	32	1	0.740127	1	20	0	0	0	0	0	0	1	0	0	1	0	0	0	0	5.51365e+06	0	1	0	0	0	0	0
0	2	1	1	5	5	0	1	999	3	2	0	100	1	0.929571	2	20	0	0	0	0	0	0	0	0	0	0	0	0	0	0	5.86773e+06	0	5	0	0	0	0	0
12	3	2	1	2	2	6	4	2	4	4	0	60	2	0.933339	2	10	1	0	0	0	0	1	1	0	0	0	1	0	0	0	6.44324e+06	2	4	1	3	0	0	1
3	999	999	2	2	3	1	4	1	2	1	0	44	2	1.13628	1	11	1	0	0	0	0	1	1	0	0	0	1	0	0	0	5.83641e+06	1	3	0	1	1	0	0
10	3	2	2	5	4	0	2	2	2	4	0	60	1	1.14422	1	16	0	0	0	0	0	0	0	0	0	0	0	0	0	0	6.18483e+06	2	4	0	0	0	0	0
0	3	1	1	4	4	0	2	2	1	4	0	60	1	1.42662	2	15	0	0	0	0	1	0	0	0	0	0	0	0	0	0	6.18382e+06	0	4	0	0	0	0	0
4	999	999	2	4	4	0	3	2	4	3	0	42	1	0.740127	1	15	0	0	0	0	1	0	1	0	0	0	0	0	0	0	6.39388e+06	1	3	0	0	0	0	0
20	3	999	3	4	4	4	2	2	1	3	1	40	2	1.13628	1	16	0	0	0	0	0	0	0	0	1	0	1	0	0	0	6.35922e+06	3	2	0	2	0	1	0
10	2	2	2	5	4	0	2	2	3	5	1	32	1	0.740127	1	18	0	1	0	0	1	0	0	1	0	0	0	0	0	0	5.62776e+06	2	1	0	0	0	0	0
1	2	2	1	5	5	2	3	2	4	3	0	32	2	0.933339	2	15	0	0	0	0	1	0	0	0	1	0	1	0	0	0	6.05163e+06	1	1	0	1	1	0	0
12	3	1	2	4	4	2	2	2	3	6	1	51	1	1.03129	999	16	0	0	0	0	0	0	0	0	0	0	0	0	0	0	6.17515e+06	2	4	0	1	1	0	0
0	2	1	2	5	5	2	2	2	2	5	0	40	5	0.803229	999	17	0	0	0	0	0	0	0	0	1	0	0	0	0	1	6.36802e+06	0	2	0	1	1	0	0
0	3	4	2	5	5	1	1	1	5	2	0	52	1	0.740127	1	20	0	0	0	0	0	0	1	0	0	1	0	0	0	0	6.20208e+06	0	4	0	1	1	0	0
0	3	3	3	5	5	999	2	2	1	3	1	100	2	1.41672	2	18	0	0	0	0	0	0	0	0	1	0	1	0	0	0	5.53216e+06	0	5	999	999	999	999	999
0	2	3	1	2	4	0	1	999	5	2	0	24	1	0.740127	1	12	0	0	0	0	0	0	0	0	0	1	0	0	0	0	5.93195e+06	0	1	0	0	0	0	0
0	3	1	1	4	3	4	1	2	1	4	0	70	1	1.42662	2	14	0	0	1	0	0	0	0	1	0	0	0	0	0	0	5.67317e+06	0	5	0	2	0	1	0
5	4	3	2	5	4	8	2	2	2	6	0	45	1	1.14422	1	11	0	0	0	0	1	0	0	1	0	1	0	0	0	0	6.16525e+06	1	3	1	3	0	0	1
63	3	1	3	5	4	0	1	2	2	3	1	70	2	1.13628	1	15	0	0	0	0	0	0	0	0	0	1	1	0	0	0	5.96811e+06	3	5	0	0	0	0	0
14	4	3	3	4	2	8	5	2	2	5	1	85	2	1.13628	1	12	0	1	1	1	1	1	0	0	0	1	1	0	0	0	5.5163e+06	2	5	1	3	0	0	1
0	3	2	1	1	3	1	4	2	4	3	0	55	1	0.740127	1	11	0	0	0	0	1	1	0	1	0	1	0	0	0	0	5.99805e+06	0	4	0	1	1	0	0
10	3	2	1	4	4	2	3	2	3	2	0	55	4	0.817371	1	14	0	0	0	0	0	0	0	1	0	0	0	0	1	0	6.36905e+06	2	4	0	1	1	0	0
0	2	2	2	5	5	0	1	1	3	4	0	6	1	0.740127	1	18	0	0	0	0	0	0	0	0	1	0	0	0	0	0	6.0973e+06	0	1	0	0	0	0	0
0	4	2	1	1	3	2	4	2	2	4	0	46	1	1.42662	2	12	0	1	1	0	1	1	0	0	1	0	0	0	0	0	6.36537e+06	0	3	0	1	1	0	0
0	2	2	2	5	4	1	3	2	1	4	0	40	2	1.13628	1	16	0	0	0	0	0	0	0	1	0	0	1	0	0	0	5.70718e+06	0	2	0	1	1	0	0
5	3	3	2	5	4	0	2	2	3	4	0	73	2	0.743126	1	20	0	0	0	0	0	0	0	1	0	0	1	0	0	0	6.43968e+06	1	5	0	0	0	0	0
6	3	2	2	5	4	7	3	2	4	4	0	39	1	0.740127	1	16	0	0	0	0	1	0	1	0	0	1	0	0	0	0	6.02504e+06	1	2	1	3	0	0	1
0	3	3	2	5	4	0	2	2	3	1	0	44	1	0.740127	1	15	0	0	0	0	1	0	1	0	0	0	0	0	0	0	5.94637e+06	0	3	0	0	0	0	0
0	3	2	1	5	5	4	2	2	3	4	0	75	2	0.933339	2	20	0	0	0	0	0	0	0	0	1	0	1	0	0	0	5.83359e+06	0	5	0	2	0	1	0
1	2	2	2	5	4	0	1	2	4	2	0	63	1	0.740127	1	15	0	0	0	0	0	0	0	1	0	1	0	0	0	0	6.34618e+06	1	4	0	0	0	0	0
0	3	2	1	1	3	0	5	2	5	2	0	44	2	0.933339	2	12	0	0	0	0	0	1	0	1	0	0	1	0	0	0	5.84681e+06	0	3	0	0	0	0	0
1	3	5	1	2	3	4	3	1	5	2	0	53	1	0.740127	1	11	0	0	0	0	1	0	1	0	0	0	0	0	0	0	5.71866e+06	1	4	0	2	0	1	0
0	3	1	2	4	4	2	2	2	1	2	0	77	2	1.13628	1	20	0	0	0	0	0	0	0	0	0	0	1	0	0	0	6.23445e+06	0	5	0	1	1	0	0
2	3	2	2	4	3	0	2	1	2	6	0	35	1	1.42662	2	12	0	0	0	0	1	0	0	0	0	0	0	0	0	0	6.2238e+06	1	2	0	0	0	0	0
0	2	4	1	999	3	2	2	999	5	2	0	37	1	0.740127	1	13	0	0	0	0	1	0	1	0	0	1	0	0	0	0	6.36656e+06	0	2	0	1	1	0	0
10	999	999	2	3	3	4	3	1	2	4	0	50	2	1.13628	1	10	0	1	0	1	1	0	0	1	0	1	1	0	0	0	5.69495e+06	2	3	0	2	0	1	0
5	3	2	3	5	4	3	2	2	2	4	1	100	1	1.42662	2	16	0	0	0	0	1	0	0	0	1	0	0	0	0	0	6.12859e+06	1	5	0	2	0	1	0
20	5	1	2	5	4	0	2	2	2	5	0	65	2	1.13628	1	20	0	0	0	0	0	0	0	0	1	0	1	0	0	0	5.51629e+06	3	4	0	0	0	0	0
3	3	3	1	4	4	0	2	2	3	2	0	65	2	0.743126	1	17	0	0	0	0	1	0	0	1	0	0	1	0	0	0	6.31409e+06	1	4	0	0	0	0	0
2	999	2	2	5	4	0	2	1	4	5	0	60	2	0.743126	1	16	0	0	0	0	0	0	1	0	0	0	1	0	0	0	5.67198e+06	1	4	0	0	0	0	0
0	3	2	1	2	4	2	3	2	4	2	0	35	1	0.740127	1	15	0	0	0	0	1	0	1	0	0	1	0	0	0	0	6.38996e+06	0	2	0	1	1	0	0
0	999	3	1	5	5	2	1	999	5	2	0	17	1	0.929571	2	19	0	0	0	0	0	0	0	0	1	1	0	0	0	0	5.79956e+06	0	1	0	1	1	0	0
5	4	999	2	4	3	999	2	2	4	3	0	0	2	0.933339	2	15	1	0	0	0	1	0	1	0	0	1	1	0	0	0	5.67911e+06	1	1	999	999	999	999	999
0	1	3	3	3	4	2	4	2	4	4	1	60	1	0.740127	1	18	0	0	0	0	0	1	0	0	0	1	0	0	0	0	6.21555e+06	0	4	0	1	1	0	0
0	1	3	1	999	5	0	1	2	4	4	0	20	1	0.929571	2	20	0	0	0	0	0	0	0	0	1	1	0	0	0	0	6.31609e+06	0	1	0	0	0	0	0
99	5	2	3	1	2	0	1	2	3	5	0	50	5	0.266852	1	6	0	0	0	0	0	0	0	1	0	0	0	0	0	1	6.18945e+06	3	3	0	0	0	0	0
10	5	2	2	5	4	2	3	2	3	4	1	40	5	0.266852	1	16	0	0	0	0	0	0	0	0	1	0	0	0	0	1	6.23479e+06	2	2	0	1	1	0	0
2	2	3	1	5	4	2	1	2	3	4	0	40	2	0.933339	2	19	0	0	0	0	0	0	0	0	0	0	1	0	0	0	5.82744e+06	1	2	0	1	1	0	0
3	4	3	1	5	3	2	2	2	4	1	0	12	1	0.740127	1	15	0	0	0	0	1	0	1	0	0	0	0	0	0	0	6.17038e+06	1	1	0	1	1	0	0
20	3	2	2	4	3	4	3	2	3	1	1	78	5	0.266852	1	14	0	0	0	1	1	0	1	0	0	0	0	0	0	1	5.96069e+06	3	5	0	2	0	1	0
0	5	2	2	999	3	2	4	2	4	2	0	56	1	0.740127	1	10	0	1	0	0	1	1	1	0	0	0	0	0	0	0	5.78131e+06	0	4	0	1	1	0	0
1	3	2	2	2	3	4	3	2	2	4	0	50	4	2.07435	1	14	0	0	0	0	0	0	1	0	0	0	0	0	1	0	6.16851e+06	1	3	0	2	0	1	0
0	3	1	2	5	5	1	1	999	2	1	0	50	1	1.14422	1	20	0	0	0	0	0	0	1	0	0	0	0	0	0	0	5.58934e+06	0	3	0	1	1	0	0
30	3	2	3	4	4	5	3	2	1	4	1	96	2	1.13628	1	15	0	0	0	0	0	0	0	0	1	0	1	0	0	0	6.09504e+06	3	5	0	2	0	1	0
2	3	3	2	4	5	6	3	2	4	2	0	38	4	0.817371	1	13	0	0	0	0	0	0	0	0	0	0	0	0	1	0	6.20529e+06	1	2	1	3	0	0	1
3	5	2	1	3	4	2	2	2	2	5	0	32	1	1.14422	1	17	0	0	0	0	1	0	0	0	0	0	0	0	0	0	5.54151e+06	1	1	0	1	1	0	0
12	999	999	3	5	4	1	3	2	3	6	1	100	5	0.266852	1	16	0	0	0	0	0	0	0	0	0	0	0	0	0	1	6.3213e+06	2	5	0	1	1	0	0
100	4	2	2	5	5	0	3	1	2	4	0	24	1	1.42662	2	20	1	0	0	0	0	0	0	0	0	0	0	0	0	0	5.66629e+06	3	1	0	0	0	0	0
0	3	3	1	4	4	0	2	2	3	2	0	53	1	0.929571	2	16	0	0	0	0	0	0	0	0	1	0	0	0	0	0	5.79918e+06	0	4	0	0	0	0	0
2	5	3	2	4	4	2	4	2	4	2	1	53	1	0.740127	1	17	0	1	1	0	0	1	1	0	0	0	0	0	0	0	6.32211e+06	1	4	0	1	1	0	0
0	4	3	1	999	5	0	1	2	3	4	0	40	2	0.933339	2	20	0	0	0	0	1	0	0	0	0	0	1	0	0	0	5.75751e+06	0	2	0	0	0	0	0
1	3	3	1	1	5	2	5	2	3	1	0	36	1	0.929571	2	16	0	0	0	0	0	1	1	0	0	0	0	0	0	0	6.12505e+06	1	2	0	1	1	0	0
10	4	2	2	5	4	3	4	2	3	3	1	60	1	0.929571	2	16	0	0	0	0	0	1	999	999	999	0	0	0	0	0	6.17732e+06	2	4	0	2	0	1	0
10	3	2	1	4	2	0	3	2	6	2	0	30	5	0.371828	999	15	0	0	0	0	0	0	1	0	0	0	0	0	0	1	6.24335e+06	2	1	0	0	0	0	0
2	2	2	1	2	5	4	2	2	3	4	0	45	1	0.740127	1	20	0	0	0	0	0	0	0	0	1	0	0	0	0	0	5.72901e+06	1	3	0	2	0	1	0
0	1	3	1	999	5	5	1	2	5	2	0	10	4	0.817371	1	4	0	0	0	0	0	0	0	0	0	0	0	0	1	0	5.628e+06	0	1	0	2	0	1	0
2	4	3	3	5	4	1	3	2	3	2	1	48	1	0.929571	2	14	0	0	1	0	1	0	0	0	1	1	0	0	0	0	6.48122e+06	1	3	0	1	1	0	0
0	2	2	2	4	5	0	1	999	2	2	0	40	2	1.13628	1	19	0	0	0	0	0	0	0	0	1	0	1	0	0	0	5.86195e+06	0	2	0	0	0	0	0
5	999	999	2	5	4	6	3	1	4	2	0	80	1	0.740127	1	12	0	1	1	1	0	0	0	0	1	1	0	0	0	0	5.95233e+06	1	5	1	3	0	0	1
10	2	2	2	5	4	2	2	2	2	4	1	83	1	1.14422	1	14	0	0	0	0	0	0	0	0	0	0	0	0	0	0	6.11381e+06	2	5	0	1	1	0	0
0	3	2	1	5	3	0	1	1	1	2	0	27	5	1.17061	2	11	0	0	0	0	1	0	0	1	0	0	0	0	0	1	5.6571e+06	0	1	0	0	0	0	0
2	3	2	2	2	3	0	1	2	2	4	0	41	2	1.41672	2	11	0	0	0	0	0	0	1	0	0	0	1	0	0	0	6.34974e+06	1	3	0	0	0	0	0
0	2	2	1	4	4	1	1	2	3	3	0	33	1	0.929571	2	19	0	0	0	0	0	0	0	0	0	0	0	0	0	0	6.18586e+06	0	1	0	1	1	0	0
2	999	999	2	4	4	0	2	999	2	4	0	92	2	1.13628	1	17	0	0	0	0	0	0	0	0	1	0	1	0	0	0	6.05661e+06	1	5	0	0	0	0	0
1	2	4	1	5	5	1	1	2	4	1	0	27	1	0.929571	2	20	0	0	0	0	0	0	1	0	0	1	0	0	0	0	5.81987e+06	1	1	0	1	1	0	0
10	999	999	2	5	5	1	2	2	1	2	1	65	1	1.14422	1	20	0	0	0	0	0	0	1	0	0	0	0	0	0	0	6.36327e+06	2	4	0	1	1	0	0
0	2	2	2	5	4	0	3	1	3	4	0	15	2	0.743126	1	18	0	0	0	0	0	0	0	1	0	0	1	0	0	0	6.45062e+06	0	1	0	0	0	0	0
4	3	2	3	4	4	0	3	2	3	4	1	60	2	0.933339	2	13	0	0	0	0	0	0	0	0	1	0	1	0	0	0	6.2865e+06	1	4	0	0	0	0	0
0	3	3	2	4	5	8	3	2	4	3	0	76	1	0.740127	1	19	0	0	0	1	1	0	0	0	1	1	0	0	0	0	6.21375e+06	0	5	1	3	0	0	1
8	3	3	3	5	5	0	2	2	3	2	1	48	1	0.740127	1	20	0	0	0	0	0	0	0	0	1	0	0	0	0	0	6.32932e+06	1	3	0	0	0	0	0
0	3	3	1	5	4	4	1	1	3	5	0	26	1	0.929571	2	13	0	0	0	0	1	0	0	1	0	0	0	0	0	0	5.99914e+06	0	1	0	2	0	1	0
20	999	999	2	2	3	6	1	1	1	2	0	80	2	1.41672	2	15	0	0	1	1	1	0	0	1	0	0	1	0	0	0	5.61721e+06	3	5	1	3	0	0	1
0	3	2	1	999	2	0	1	2	1	2	0	100	2	1.41672	2	16	0	0	0	0	0	0	0	0	0	1	1	0	0	0	6.28897e+06	0	5	0	0	0	0	0
4	5	5	2	4	1	2	3	1	4	1	0	80	1	0.740127	1	5	0	1	1	1	1	0	0	0	1	1	0	0	0	0	5.90204e+06	1	5	0	1	1	0	0
20	4	3	2	4	4	3	2	2	2	4	1	69	1	1.14422	1	14	0	0	0	0	0	0	0	1	0	0	0	0	0	0	6.14456e+06	3	4	0	2	0	1	0
0	2	3	1	5	5	1	1	1	5	2	0	12	1	0.740127	1	20	0	0	0	0	0	0	0	0	0	0	0	0	0	0	5.72207e+06	0	1	0	1	1	0	0
5	2	3	3	5	3	1	1	1	3	3	1	84	1	0.740127	1	19	1	0	0	0	0	0	0	0	1	0	0	0	0	0	6.32449e+06	1	5	0	1	1	0	0
0	4	3	1	5	4	1	1	2	5	3	0	8	1	0.740127	1	20	0	0	0	0	0	0	0	0	0	1	0	0	0	0	5.9591e+06	0	1	0	1	1	0	0
10	4	3	2	5	5	0	2	2	4	2	0	50	1	0.740127	1	19	0	0	0	0	0	0	0	1	0	0	0	0	0	0	6.34685e+06	2	3	0	0	0	0	0
10	5	999	3	5	3	4	3	2	2	2	1	80	2	1.13628	1	13	0	1	0	0	0	0	0	0	1	1	1	0	0	0	6.06178e+06	2	5	0	2	0	1	0
0	4	2	1	5	4	1	2	2	3	2	0	40	2	0.743126	1	15	0	0	0	0	1	0	0	0	1	0	1	0	0	0	5.5558e+06	0	2	0	1	1	0	0
0	3	5	2	5	4	0	1	2	5	2	1	60	1	0.740127	1	15	0	1	0	1	1	0	0	1	0	1	0	0	0	0	5.95119e+06	0	4	0	0	0	0	0
12	4	3	2	5	2	5	2	1	3	3	1	50	3	1.17789	1	4	1	0	0	0	1	0	0	0	0	0	0	1	0	0	6.39913e+06	2	3	0	2	0	1	0
5	5	3	2	5	4	4	4	2	2	3	0	80	2	1.13628	1	15	0	1	0	0	1	1	0	0	1	0	1	0	0	0	6.24576e+06	1	5	0	2	0	1	0
2	4	2	1	5	2	2	2	1	3	4	0	55	2	0.743126	1	9	0	1	0	0	0	0	0	0	1	0	1	0	0	0	5.6083e+06	1	4	0	1	1	0	0
2	3	2	1	5	5	2	1	2	3	3	0	50	1	0.740127	1	20	0	0	0	0	0	0	0	0	0	0	0	0	0	0	6.35351e+06	1	3	0	1	1	0	0
0	3	1	1	4	4	2	1	2	2	3	0	36	2	1.13628	1	12	0	0	0	0	0	0	0	0	0	1	1	0	0	0	6.25355e+06	0	2	0	1	1	0	0
2	999	999	1	5	4	2	3	999	2	4	0	40	2	1.41672	2	19	0	0	0	0	0	0	0	0	0	0	1	0	0	0	5.94068e+06	1	2	0	1	1	0	0
5	3	2	3	5	5	0	1	2	1	3	1	60	2	1.13628	1	20	0	0	0	0	0	0	0	1	0	0	1	0	0	0	5.88344e+06	1	4	0	0	0	0	0
10	2	2	1	5	4	0	2	1	6	1	0	11	1	0.740127	1	17	0	0	0	0	0	0	0	1	0	0	0	0	0	0	6.09516e+06	2	1	0	0	0	0	0
5	4	2	2	2	2	1	2	999	2	6	1	78	1	1.14422	1	13	1	0	1	0	0	0	0	1	0	0	0	0	0	0	6.31343e+06	1	5	0	1	1	0	0
5	3	2	3	5	4	0	2	2	2	4	1	80	3	1.74015	1	16	0	0	0	0	1	0	0	1	0	0	0	1	0	0	6.31989e+06	1	5	0	0	0	0	0
10	4	4	2	1	4	0	5	1	5	0	0	98	5	0.371828	999	9	1	0	0	0	0	1	0	0	0	0	0	0	0	1	6.41852e+06	2	5	0	0	0	0	0
1	3	2	2	4	3	0	2	1	2	4	0	42	2	1.41672	2	15	0	0	0	0	0	0	0	0	0	0	1	0	0	0	6.06192e+06	1	3	0	0	0	0	0
20	5	4	2	2	1	8	5	999	3	7	1	40	1	0.929571	2	11	1	1	1	1	1	1	0	0	0	0	0	0	0	0	6.3151e+06	3	2	1	3	0	0	1
25	2	2	1	5	5	2	2	1	1	1	0	40	2	1.41672	2	16	1	0	0	0	0	0	0	0	1	1	1	0	0	0	6.32319e+06	3	2	0	1	1	0	0
0	3	3	1	5	5	0	1	999	2	2	0	40	1	1.14422	1	20	0	0	0	0	0	0	0	1	0	0	0	0	0	0	6.05466e+06	0	2	0	0	0	0	0
0	2	2	1	5	3	2	2	2	4	1	0	50	1	0.929571	2	14	0	0	0	0	1	0	0	0	0	1	0	0	0	0	6.16744e+06	0	3	0	1	1	0	0
2	4	3	1	5	4	8	3	1	3	4	0	45	1	0.740127	1	16	0	1	0	1	0	0	0	0	1	0	0	0	0	0	5.51647e+06	1	3	1	3	0	0	1
0	2	3	1	999	4	0	1	2	4	4	0	70	1	0.740127	1	16	0	0	0	0	0	0	0	0	0	0	0	0	0	0	6.44939e+06	0	5	0	0	0	0	0
1	5	3	2	3	3	2	3	2	2	4	0	50	2	1.13628	1	18	0	0	0	0	0	0	0	0	1	0	1	0	0	0	6.19223e+06	1	3	0	1	1	0	0
4	5	2	3	5	4	2	2	2	5	2	1	30	1	0.740127	1	14	0	0	0	0	0	0	0	0	0	1	0	0	0	0	6.44582e+06	1	1	0	1	1	0	0
0	999	999	1	999	4	0	1	2	2	1	0	40	2	1.13628	1	16	0	0	0	0	0	0	0	0	0	0	1	0	0	0	5.8535e+06	0	2	0	0	0	0	0
999	1	2	2	5	3	2	1	999	2	4	0	50	1	1.14422	1	16	0	0	0	0	0	0	0	1	0	0	0	0	0	0	5.93024e+06	999	3	0	1	1	0	0
0	1	1	1	5	4	0	1	2	4	3	0	40	1	0.929571	2	17	0	1	1	0	1	0	0	0	1	0	0	0	0	0	6.05521e+06	0	2	0	0	0	0	0
2	2	2	2	5	5	0	2	1	2	2	0	43	2	1.41672	2	20	0	0	0	0	0	0	0	0	0	0	1	0	0	0	6.27384e+06	1	3	0	0	0	0	0
60	5	3	2	5	5	9	2	2	3	4	0	45	1	0.740127	1	16	0	0	1	1	1	0	0	0	0	1	0	0	0	0	5.9427e+06	3	3	1	3	0	0	1
0	5	2	3	2	4	2	3	2	1	2	1	84	2	1.13628	1	16	0	0	0	0	0	0	0	0	0	0	1	0	0	0	6.10788e+06	0	5	0	1	1	0	0
5	5	3	1	5	4	3	1	2	3	4	0	40	1	0.929571	2	16	0	0	0	1	0	0	0	0	1	0	0	0	0	0	5.74885e+06	1	2	0	2	0	1	0
3	999	999	3	1	4	4	1	2	2	3	1	80	1	1.42662	2	14	0	0	0	0	0	0	0	0	1	0	0	0	0	0	6.18876e+06	1	5	0	2	0	1	0
10	4	2	3	5	4	2	3	2	1	2	0	50	1	1.14422	1	16	0	0	0	0	0	0	0	0	0	0	0	0	0	0	5.98137e+06	2	3	0	1	1	0	0
50	4	2	2	4	4	3	4	2	1	4	1	60	1	1.14422	1	15	0	0	0	0	0	1	0	1	0	0	0	0	0	0	6.0186e+06	3	4	0	2	0	1	0
0	2	2	1	5	4	0	3	2	2	3	0	20	1	1.42662	2	16	0	0	0	0	0	0	0	1	0	0	0	0	0	0	6.37856e+06	0	1	0	0	0	0	0
0	4	2	3	4	4	4	2	2	2	2	0	84	2	1.13628	1	17	0	1	0	1	0	0	0	0	1	0	1	0	0	0	5.98666e+06	0	5	0	2	0	1	0
30	5	2	3	3	4	4	2	999	2	1	1	100	3	2.16962	2	20	0	0	0	0	0	0	0	0	0	0	0	1	0	0	5.98692e+06	3	5	0	2	0	1	0
5	2	1	3	5	4	4	2	1	2	3	1	96	1	1.14422	1	14	0	0	0	0	1	0	1	0	0	0	0	0	0	0	6.01013e+06	1	5	0	2	0	1	0
0	999	999	1	4	1	2	3	2	4	2	0	0	1	0.929571	2	5	0	0	0	0	0	0	1	0	0	0	0	0	0	0	5.94018e+06	0	1	0	1	1	0	0
0	2	3	1	5	4	2	1	1	5	2	0	40	1	0.740127	1	17	0	0	0	0	0	0	0	0	0	1	0	0	0	0	5.98224e+06	0	2	0	1	1	0	0
10	5	2	3	5	4	3	2	2	1	3	1	80	2	1.13628	1	18	0	0	1	1	0	0	0	0	1	0	1	0	0	0	5.93488e+06	2	5	0	2	0	1	0
20	5	1	2	5	3	0	1	2	2	1	1	68	2	1.13628	1	20	0	0	0	0	0	0	1	0	0	0	1	0	0	0	6.07769e+06	3	4	0	0	0	0	0
1	3	2	3	4	4	6	2	1	2	6	0	0	1	1.42662	2	11	0	0	1	1	1	0	0	0	0	0	0	0	0	0	6.42004e+06	1	1	1	3	0	0	1
5	3	2	3	5	5	0	3	2	3	4	0	88	2	0.743126	1	20	0	0	0	0	0	0	1	0	0	0	1	0	0	0	5.7298e+06	1	5	0	0	0	0	0
4	2	1	2	5	4	0	1	2	2	5	0	80	1	1.42662	2	15	0	0	0	0	0	0	0	1	0	0	0	0	0	0	6.34083e+06	1	5	0	0	0	0	0
25	4	2	3	5	5	2	1	1	3	5	1	75	1	0.740127	1	19	0	0	0	0	0	0	0	0	0	0	0	0	0	0	5.85221e+06	3	5	0	1	1	0	0
20	5	2	2	5	5	2	2	2	2	1	1	54	2	1.13628	1	20	0	0	0	0	0	0	0	0	0	0	1	0	0	0	6.40077e+06	3	4	0	1	1	0	0
30	3	4	1	5	4	6	2	2	2	6	0	47	2	1.41672	2	20	0	0	1	1	1	0	0	0	0	0	1	0	0	0	6.24155e+06	3	3	1	3	0	0	1
1	4	3	3	5	2	3	3	2	3	5	1	35	1	0.740127	1	11	0	0	0	0	1	0	1	0	0	0	0	0	0	0	5.54273e+06	1	2	0	2	0	1	0
5	999	999	3	3	4	4	3	999	5	3	0	100	1	0.740127	1	14	0	0	0	0	0	0	1	0	0	1	0	0	0	0	6.38164e+06	1	5	0	2	0	1	0
3	5	4	3	4	4	5	3	2	2	5	1	50	2	1.13628	1	14	0	1	1	1	1	0	0	0	1	0	1	0	0	0	6.26782e+06	1	3	0	2	0	1	0
0	2	2	3	5	5	2	4	1	2	5	1	40	1	1.14422	1	19	0	0	0	1	1	1	0	0	0	0	0	0	0	0	6.27866e+06	0	2	0	1	1	0	0
70	3	3	3	4	3	3	3	2	2	3	1	84	2	1.13628	1	9	0	0	0	0	0	0	0	1	0	1	1	0	0	0	6.14375e+06	3	5	0	2	0	1	0
1	999	999	1	5	4	5	5	2	3	2	0	75	1	0.740127	1	14	0	1	0	0	1	1	0	1	0	0	0	0	0	0	5.61259e+06	1	5	0	2	0	1	0
5	3	1	2	5	5	1	1	1	2	4	0	47	1	1.42662	2	18	0	0	1	0	0	0	0	0	0	0	0	0	0	0	6.17768e+06	1	3	0	1	1	0	0
0	2	2	1	4	2	2	4	2	3	4	0	26	1	0.929571	2	7	0	1	0	0	1	1	0	0	1	0	0	0	0	0	6.24557e+06	0	1	0	1	1	0	0
1	3	3	1	2	4	7	3	999	4	2	0	50	2	0.933339	2	11	1	0	1	0	1	0	1	0	0	0	1	0	0	0	5.88481e+06	1	3	1	3	0	0	1
0	4	2	1	5	3	2	4	2	3	2	0	27	5	0.335156	2	11	0	0	0	0	0	1	1	0	0	0	0	0	0	1	5.59729e+06	0	1	0	1	1	0	0
3	3	2	1	4	4	2	2	2	4	4	0	63	2	0.743126	1	19	0	0	0	0	0	0	0	0	1	0	1	0	0	0	6.37023e+06	1	4	0	1	1	0	0
0	1	3	2	999	3	0	1	2	6	1	0	25	5	0.335156	2	18	0	0	0	0	0	0	0	0	1	0	0	0	0	1	6.345e+06	0	1	0	0	0	0	0
5	3	3	2	5	3	2	2	999	2	3	0	90	2	1.13628	1	16	1	1	0	0	0	0	0	1	0	0	1	0	0	0	5.66582e+06	1	5	0	1	1	0	0
0	5	4	1	5	5	0	3	2	3	4	0	63	1	0.740127	1	19	0	1	0	0	1	0	0	1	0	0	0	0	0	0	5.69927e+06	0	4	0	0	0	0	0
100	999	999	2	5	4	4	2	2	2	5	1	60	3	1.74015	1	15	0	0	0	0	0	0	0	0	0	0	0	1	0	0	6.16272e+06	3	4	0	2	0	1	0
0	999	999	2	5	4	0	2	2	3	3	0	82	2	0.743126	1	18	0	0	0	0	0	0	1	0	0	0	1	0	0	0	6.13368e+06	0	5	0	0	0	0	0
10	999	999	3	5	4	0	2	2	4	2	0	70	1	0.740127	1	16	0	1	0	0	1	0	0	0	0	0	0	0	0	0	5.86763e+06	2	5	0	0	0	0	0
0	2	2	1	5	5	1	1	999	2	3	0	44	1	1.42662	2	20	0	0	0	0	0	0	0	1	0	0	0	0	0	0	5.72764e+06	0	3	0	1	1	0	0
0	2	3	1	5	5	1	5	1	5	2	0	10	1	0.740127	1	20	0	0	0	0	0	1	0	0	0	0	0	0	0	0	5.51958e+06	0	1	0	1	1	0	0
0	2	2	2	5	3	1	1	1	2	4	0	40	4	2.07435	1	15	0	0	0	0	0	0	999	999	999	0	0	0	1	0	6.43048e+06	0	2	0	1	1	0	0
0	2	1	1	5	5	0	1	2	1	4	0	16	1	1.42662	2	19	0	0	0	0	0	0	0	1	0	0	0	0	0	0	6.01506e+06	0	1	0	0	0	0	0
0	3	2	1	5	4	0	2	1	1	3	0	40	2	1.41672	2	19	0	0	0	0	1	0	0	0	0	0	1	0	0	0	6.24186e+06	0	2	0	0	0	0	0
1	3	2	2	2	4	0	1	2	2	5	0	40	999	1.16889	1	15	0	0	0	0	0	0	0	0	0	0	999	999	999	999	5.57268e+06	1	2	0	0	0	0	0
1	4	2	2	4	4	2	3	2	2	1	0	41	3	1.74015	1	17	0	1	1	1	1	0	0	0	0	0	0	1	0	0	6.413e+06	1	3	0	1	1	0	0
0	3	2	1	5	4	2	3	2	3	4	0	40	1	0.929571	2	16	0	0	0	0	0	0	0	1	0	0	0	0	0	0	5.84124e+06	0	2	0	1	1	0	0
0	4	3	1	2	3	0	2	2	4	4	0	44	1	0.740127	1	10	0	0	1	0	1	0	0	1	0	1	0	0	0	0	5.5463e+06	0	3	0	0	0	0	0
0	2	2	1	5	4	0	1	2	3	4	0	34	5	0.371828	999	17	0	0	0	0	0	0	0	0	0	0	0	0	0	1	6.09223e+06	0	1	0	0	0	0	0
0	3	2	1	5	4	1	2	999	2	2	0	100	4	2.07435	1	17	0	0	0	0	0	0	0	0	0	0	0	0	1	0	6.37198e+06	0	5	0	1	1	0	0
2	5	2	2	5	4	2	2	2	3	4	0	62	2	0.743126	1	20	0	0	0	0	0	0	1	0	0	0	1	0	0	0	5.88214e+06	1	4	0	1	1	0	0
0	4	4	1	5	2	1	1	2	5	2	0	40	5	0.371828	999	12	0	0	0	0	0	0	0	1	0	1	0	0	0	1	6.48543e+06	0	2	0	1	1	0	0
2	5	3	2	5	4	0	2	1	4	2	0	64	1	0.740127	1	19	0	0	0	0	0	0	0	1	0	0	0	0	0	0	6.23156e+06	1	4	0	0	0	0	0
100	2	1	3	5	5	2	1	999	1	2	1	40	2	1.13628	1	19	0	1	1	1	0	0	1	0	0	0	1	0	0	0	5.82271e+06	3	2	0	1	1	0	0
2	3	2	2	5	4	0	1	1	4	2	0	64	1	0.740127	1	19	0	0	0	0	0	0	0	1	0	0	0	0	0	0	5.76766e+06	1	4	0	0	0	0	0
0	999	999	2	5	3	0	3	1	2	3	0	40	1	1.42662	2	12	0	0	0	0	0	0	0	0	1	0	0	0	0	0	5.76879e+06	0	2	0	0	0	0	0
0	1	1	3	5	5	4	2	2	2	5	0	0	1	1.42662	2	17	0	0	0	0	1	0	0	0	0	0	0	0	0	0	5.65373e+06	0	1	0	2	0	1	0
4	5	5	2	5	2	3	4	2	5	2	1	70	1	0.740127	1	14	1	1	0	0	0	1	1	0	0	1	0	0	0	0	6.33797e+06	1	5	0	2	0	1	0
0	2	1	1	5	4	0	2	2	3	3	0	40	1	0.740127	1	18	0	0	0	0	0	0	0	0	0	0	0	0	0	0	5.56279e+06	0	2	0	0	0	0	0
0	4	2	1	3	4	5	3	1	2	3	0	40	5	1.17061	2	14	0	1	1	1	1	0	0	0	1	0	0	0	0	1	5.89676e+06	0	2	0	2	0	1	0
10	4	3	3	1	1	7	5	2	2	3	1	89	2	1.13628	1	4	1	1	1	0	1	1	0	0	1	1	1	0	0	0	5.77335e+06	2	5	1	3	0	0	1
0	3	3	1	5	5	2	2	2	4	2	0	46	1	0.740127	1	20	0	0	0	0	0	0	0	1	0	1	0	0	0	0	6.4479e+06	0	3	0	1	1	0	0
0	3	3	3	4	4	1	3	1	3	2	1	40	1	0.740127	1	16	0	0	0	0	0	0	1	0	0	0	0	0	0	0	5.90332e+06	0	2	0	1	1	0	0
1	4	2	1	5	4	2	5	2	1	3	0	100	1	1.14422	1	11	0	0	0	0	0	1	1	0	0	0	0	0	0	0	5.5278e+06	1	5	0	1	1	0	0
7	3	3	3	2	1	10	4	999	3	2	1	70	5	0.371828	999	6	1	1	1	1	1	1	0	0	1	1	0	0	0	1	6.13214e+06	1	5	1	3	0	0	1
6	5	3	3	5	3	1	4	2	3	4	1	60	2	0.743126	1	12	0	0	0	0	0	1	1	0	0	0	1	0	0	0	6.36981e+06	1	4	0	1	1	0	0
2	3	3	2	5	5	0	2	2	4	3	0	63	1	0.740127	1	20	0	0	0	0	0	0	0	0	1	0	0	0	0	0	5.65263e+06	1	4	0	0	0	0	0
0	2	2	1	5	4	2	2	1	4	2	0	20	1	0.740127	1	16	0	0	0	0	1	0	1	0	0	1	0	0	0	0	6.42999e+06	0	1	0	1	1	0	0
0	4	3	1	5	5	0	1	2	4	3	0	100	1	0.740127	1	20	0	0	0	0	0	0	1	0	0	0	0	0	0	0	5.5264e+06	0	5	0	0	0	0	0
0	999	999	1	5	4	0	3	2	3	2	0	40	1	0.929571	2	16	0	0	0	0	0	0	1	0	0	0	0	0	0	0	6.02466e+06	0	2	0	0	0	0	0
0	3	3	1	5	4	1	1	2	3	2	0	34	5	0.266852	1	16	0	0	0	0	0	0	0	1	0	1	0	0	0	1	6.41577e+06	0	1	0	1	1	0	0
2	999	999	3	2	4	2	2	2	2	4	1	25	4	2.07435	1	16	0	0	0	0	0	0	0	1	0	0	0	0	1	0	5.877e+06	1	1	0	1	1	0	0
0	3	2	3	5	4	2	3	1	1	1	1	50	1	1.14422	1	15	0	0	0	0	0	0	1	0	0	0	0	0	0	0	5.78993e+06	0	3	0	1	1	0	0
0	2	3	3	5	1	4	1	2	2	1	1	36	1	1.14422	1	10	0	0	0	0	1	0	0	1	0	0	0	0	0	0	6.04446e+06	0	2	0	2	0	1	0
0	2	3	1	5	4	2	2	2	2	2	0	12	1	1.42662	2	16	0	0	0	0	0	0	0	0	0	0	0	0	0	0	6.42641e+06	0	1	0	1	1	0	0
4	3	2	3	2	4	0	3	2	1	2	1	40	5	0.938889	1	19	0	0	0	0	0	0	0	0	1	0	0	0	0	1	5.90035e+06	1	2	0	0	0	0	0
10	5	5	1	2	3	5	4	1	4	2	0	47	2	0.743126	1	12	0	1	1	1	1	1	0	0	1	0	1	0	0	0	5.74828e+06	2	3	0	2	0	1	0
18	5	3	3	4	1	6	1	2	1	3	1	84	2	1.13628	1	4	1	0	0	1	1	0	0	0	1	0	1	0	0	0	5.77052e+06	2	5	1	3	0	0	1
0	1	2	1	4	4	2	2	2	3	4	0	50	2	0.933339	2	14	0	0	0	1	1	0	0	0	1	0	1	0	0	0	6.31387e+06	0	3	0	1	1	0	0
8	4	1	2	4	4	5	1	2	2	5	0	90	2	1.13628	1	15	0	0	0	0	1	0	0	0	1	0	1	0	0	0	6.15366e+06	1	5	0	2	0	1	0
8	4	2	3	5	4	2	3	1	3	5	1	60	3	1.17789	1	18	0	0	0	0	0	0	0	0	1	0	0	1	0	0	5.6512e+06	1	4	0	1	1	0	0
3	4	2	2	4	3	4	3	2	2	1	0	56	1	1.14422	1	13	1	1	1	1	0	0	0	0	0	0	0	0	0	0	6.43385e+06	1	4	0	2	0	1	0
1	2	3	1	5	4	1	1	2	4	3	0	4	1	0.740127	1	16	0	0	0	0	0	0	0	0	1	0	0	0	0	0	6.04378e+06	1	1	0	1	1	0	0
5	5	2	2	5	3	0	4	2	2	1	1	100	1	1.14422	1	14	0	0	0	0	1	1	0	0	1	0	0	0	0	0	6.08446e+06	1	5	0	0	0	0	0
6	2	2	3	4	4	1	2	2	3	4	1	50	4	1.02659	2	16	0	0	0	0	0	0	0	0	1	0	0	0	1	0	6.13532e+06	1	3	0	1	1	0	0
0	3	999	2	3	3	2	3	999	5	3	0	60	1	0.929571	2	8	0	0	0	0	1	0	0	0	1	0	0	0	0	0	6.20412e+06	0	4	0	1	1	0	0
1	4	2	2	5	3	6	1	2	5	2	0	100	1	0.740127	1	13	0	0	0	0	1	0	1	0	0	0	0	0	0	0	5.56045e+06	1	5	1	3	0	0	1
0	3	2	1	4	5	999	2	1	3	3	0	4	2	0.743126	1	20	0	0	1	0	1	0	0	0	1	0	1	0	0	0	5.64865e+06	0	1	999	999	999	999	999
20	5	3	3	3	4	3	3	2	2	4	1	84	2	1.13628	1	8	0	0	0	0	0	0	0	0	0	0	1	0	0	0	5.76395e+06	3	5	0	2	0	1	0
0	2	2	2	5	4	2	2	2	2	5	0	50	2	1.41672	2	17	0	0	0	0	0	0	0	0	1	0	1	0	0	0	6.44041e+06	0	3	0	1	1	0	0
1	2	2	1	4	5	1	1	2	2	3	0	100	2	1.41672	2	20	0	0	0	0	0	0	0	0	1	0	1	0	0	0	6.46838e+06	1	5	0	1	1	0	0
3	3	1	2	5	4	3	2	2	2	4	0	100	2	1.13628	1	13	0	0	0	0	0	0	0	0	0	0	1	0	0	0	5.69176e+06	1	5	0	2	0	1	0
0	4	2	1	4	3	7	4	2	3	4	0	57	2	0.933339	2	9	0	0	0	0	1	1	0	0	1	0	1	0	0	0	6.24912e+06	0	4	1	3	0	0	1
2	3	2	2	5	5	2	2	2	2	4	0	36	2	1.13628	1	17	0	0	0	0	0	0	0	1	0	0	1	0	0	0	5.98999e+06	1	2	0	1	1	0	0
5	4	2	2	3	4	3	2	2	3	5	1	55	1	0.740127	1	17	0	0	0	0	0	0	0	0	1	0	0	0	0	0	5.82915e+06	1	4	0	2	0	1	0
4	999	999	1	1	5	4	2	2	3	5	0	50	5	0.266852	1	20	0	0	0	0	0	0	1	0	0	0	0	0	0	1	6.22876e+06	1	3	0	2	0	1	0
10	4	2	3	5	4	6	2	1	2	3	1	40	2	1.13628	1	16	0	0	0	0	0	0	0	0	0	0	1	0	0	0	6.24891e+06	2	2	1	3	0	0	1
15	3	2	3	5	3	0	2	2	2	1	1	100	5	0.938889	1	15	0	0	0	0	0	0	0	1	0	0	0	0	0	1	5.51195e+06	2	5	0	0	0	0	0
1	2	3	1	4	4	3	2	2	4	4	0	40	1	0.740127	1	18	0	0	0	0	0	0	1	0	0	0	0	0	0	0	6.33494e+06	1	2	0	2	0	1	0
5	3	2	3	5	4	7	1	2	3	2	0	10	2	0.933339	2	16	0	0	0	0	0	0	0	1	0	0	1	0	0	0	5.53436e+06	1	1	1	3	0	0	1
10	999	999	2	5	4	0	2	999	4	5	0	48	5	0.266852	1	19	0	0	0	0	0	0	1	0	0	0	0	0	0	1	6.42147e+06	2	3	0	0	0	0	0
0	3	2	1	5	4	0	2	2	4	2	0	32	1	0.740127	1	20	0	0	0	0	0	0	0	1	0	0	0	0	0	0	6.28863e+06	0	1	0	0	0	0	0
4	4	2	2	5	3	2	2	999	2	3	0	62	2	1.13628	1	12	0	0	0	0	0	0	0	0	0	0	1	0	0	0	6.4509e+06	1	4	0	1	1	0	0
1	2	2	2	999	5	2	2	999	2	4	0	58	2	1.41672	2	16	0	0	0	0	0	0	0	1	0	0	1	0	0	0	5.82037e+06	1	4	0	1	1	0	0
2	3	2	3	1	2	2	5	2	1	3	1	70	2	1.41672	2	15	1	0	0	0	1	1	1	0	0	0	1	0	0	0	5.7455e+06	1	5	0	1	1	0	0
0	4	2	3	5	3	0	1	2	3	5	1	84	3	1.17789	1	12	0	0	0	0	0	0	1	0	0	0	0	1	0	0	6.22119e+06	0	5	0	0	0	0	0
8	999	999	1	4	4	0	2	2	3	5	0	40	1	0.740127	1	16	0	0	0	0	0	0	0	0	0	0	0	0	0	0	5.74047e+06	1	2	0	0	0	0	0
10	4	1	2	5	4	4	5	2	5	2	0	40	5	0.335156	2	12	0	0	0	0	0	1	0	0	0	1	0	0	0	1	6.29792e+06	2	2	0	2	0	1	0
0	3	1	1	5	3	0	1	2	2	4	0	45	2	1.13628	1	14	0	0	0	0	0	0	0	0	0	0	1	0	0	0	6.20223e+06	0	3	0	0	0	0	0
0	5	4	1	5	5	0	2	2	4	4	0	20	2	0.743126	1	20	0	0	0	0	1	0	0	0	0	0	1	0	0	0	5.99851e+06	0	1	0	0	0	0	0
1	4	4	2	4	3	5	3	2	5	2	0	50	2	0.933339	2	11	0	0	0	0	0	0	999	999	999	0	1	0	0	0	6.46517e+06	1	3	0	2	0	1	0
0	3	2	2	2	2	1	2	1	5	4	0	100	1	0.740127	1	14	0	0	0	0	0	0	1	0	0	1	0	0	0	0	6.14801e+06	0	5	0	1	1	0	0
0	2	2	1	999	4	2	2	1	3	4	0	50	2	0.933339	2	16	0	0	1	0	1	0	0	0	0	0	1	0	0	0	6.30022e+06	0	3	0	1	1	0	0
0	3	2	1	4	4	1	2	2	3	2	0	28	1	0.740127	1	20	0	0	0	0	0	0	0	0	0	0	0	0	0	0	5.53656e+06	0	1	0	1	1	0	0
0	1	3	2	1	2	2	3	2	5	2	0	46	1	0.740127	1	8	0	0	0	0	0	0	1	0	0	0	0	0	0	0	5.70257e+06	0	3	0	1	1	0	0
0	999	999	1	5	4	2	2	1	4	2	0	45	4	0.817371	1	16	0	0	0	0	0	0	0	0	0	0	0	0	1	0	6.4286e+06	0	3	0	1	1	0	0
0	1	1	1	999	4	1	3	2	3	6	0	48	1	0.740127	1	16	0	0	0	0	0	0	0	1	0	0	0	0	0	0	6.08791e+06	0	3	0	1	1	0	0
0	2	1	2	5	4	0	2	999	2	1	0	34	5	1.17061	2	17	0	0	0	0	0	0	1	0	0	0	0	0	0	1	6.14185e+06	0	1	0	0	0	0	0
2	3	3	1	5	4	1	1	2	6	2	0	16	1	0.740127	1	20	0	0	0	0	0	0	0	0	0	0	0	0	0	0	6.12928e+06	1	1	0	1	1	0	0
2	4	2	3	5	4	3	2	2	3	4	1	40	1	0.740127	1	16	0	0	0	0	0	0	0	0	1	0	0	0	0	0	6.34494e+06	1	2	0	2	0	1	0
2	3	2	1	5	5	1	1	2	3	4	0	77	1	0.740127	1	19	0	0	1	1	1	0	0	1	0	0	0	0	0	0	5.67402e+06	1	5	0	1	1	0	0
1	4	3	1	5	4	4	2	1	2	3	0	40	1	1.42662	2	11	0	0	0	0	0	0	0	1	0	0	0	0	0	0	6.19953e+06	1	2	0	2	0	1	0
15	4	3	2	5	4	2	4	2	3	3	0	38	2	0.743126	1	16	0	1	1	1	0	1	1	0	0	1	1	0	0	0	5.72158e+06	2	2	0	1	1	0	0
30	5	3	1	5	4	0	1	999	4	1	0	40	1	0.740127	1	10	0	0	0	0	0	0	0	1	0	1	0	0	0	0	6.31058e+06	3	2	0	0	0	0	0
3	3	2	1	2	1	6	2	2	2	4	0	40	1	1.14422	1	8	0	0	0	0	1	0	1	0	0	0	0	0	0	0	6.46331e+06	1	2	1	3	0	0	1
0	3	2	1	4	4	3	3	2	3	4	0	62	1	0.740127	1	15	0	0	0	0	1	0	0	0	0	0	0	0	0	0	6.35208e+06	0	4	0	2	0	1	0
20	999	999	3	5	3	4	3	999	1	0	0	80	5	0.803229	999	12	1	0	0	0	0	0	0	1	0	0	0	0	0	1	6.42828e+06	3	5	0	2	0	1	0
90	999	999	1	4	5	3	2	1	2	1	0	100	5	1.17061	2	20	0	0	0	0	1	0	0	0	0	0	0	0	0	1	5.7951e+06	3	5	0	2	0	1	0
45	4	1	3	5	2	8	4	1	2	4	1	120	5	0.938889	1	10	0	0	0	0	0	1	0	0	1	0	0	0	0	1	5.57281e+06	3	5	1	3	0	0	1
5	2	2	3	5	4	2	2	999	2	5	1	80	2	1.41672	2	14	1	0	1	1	0	0	0	0	0	0	1	0	0	0	5.89268e+06	1	5	0	1	1	0	0
1	3	2	2	5	4	1	1	2	2	4	0	50	5	0.803229	999	16	0	0	0	0	0	0	1	0	0	0	0	0	0	1	6.31551e+06	1	3	0	1	1	0	0
0	3	2	1	4	3	3	3	1	2	6	0	50	1	1.14422	1	9	0	0	0	0	0	0	1	0	0	0	0	0	0	0	6.23629e+06	0	3	0	2	0	1	0
0	3	2	2	5	4	1	2	2	4	5	0	47	1	0.740127	1	16	0	0	0	0	0	0	1	0	0	0	0	0	0	0	5.53775e+06	0	3	0	1	1	0	0
2	3	3	1	5	2	4	2	2	4	5	0	41	1	0.740127	1	19	0	0	0	0	0	0	1	0	0	0	0	0	0	0	6.24411e+06	1	3	0	2	0	1	0
10	999	999	1	3	3	8	4	1	2	2	0	40	2	1.41672	2	10	0	0	0	0	1	1	0	0	1	1	1	0	0	0	5.82837e+06	2	2	1	3	0	0	1
0	2	2	1	4	4	1	2	1	3	7	0	40	2	0.933339	2	16	0	0	0	0	0	0	0	0	1	0	1	0	0	0	6.48904e+06	0	2	0	1	1	0	0
999	3	1	1	5	4	1	1	2	2	3	0	40	1	1.42662	2	20	0	0	0	0	0	0	0	1	0	0	0	0	0	0	5.80976e+06	999	2	0	1	1	0	0
0	4	2	3	5	4	1	3	1	3	1	1	48	1	0.740127	1	16	0	0	0	0	0	0	0	0	1	0	0	0	0	0	6.49885e+06	0	3	0	1	1	0	0
5	3	3	3	1	4	1	5	2	4	2	0	72	1	0.929571	2	18	0	0	0	0	0	1	1	0	0	0	0	0	0	0	5.50099e+06	1	5	0	1	1	0	0
0	3	2	1	5	5	0	1	2	4	2	0	47	2	0.933339	2	20	0	0	0	0	0	0	0	0	0	0	1	0	0	0	5.54478e+06	0	3	0	0	0	0	0
0	2	999	1	999	5	0	1	2	5	2	0	50	1	0.740127	1	20	0	0	0	0	0	0	0	0	1	0	0	0	0	0	6.21645e+06	0	3	0	0	0	0	0
1	3	3	1	5	3	0	1	2	4	2	0	40	1	0.740127	1	18	0	0	0	0	0	0	1	0	0	1	0	0	0	0	6.22876e+06	1	2	0	0	0	0	0
2	999	999	3	5	5	2	2	2	2	3	0	44	2	1.13628	1	19	0	0	0	0	0	0	0	0	0	0	1	0	0	0	6.2075e+06	1	3	0	1	1	0	0
2	2	3	1	5	5	3	2	2	4	2	0	70	1	0.740127	1	16	0	0	0	0	1	0	1	0	0	0	0	0	0	0	5.87868e+06	1	5	0	2	0	1	0
2	999	999	1	5	4	0	2	2	3	4	0	40	2	0.743126	1	16	0	0	0	0	0	0	0	0	1	0	1	0	0	0	5.64929e+06	1	2	0	0	0	0	0
1	999	999	1	3	2	2	2	1	1	1	0	80	2	1.13628	1	15	0	0	0	0	0	0	999	999	999	1	1	0	0	0	6.28217e+06	1	5	0	1	1	0	0
0	2	2	2	5	4	0	1	1	5	2	0	31	1	0.740127	1	16	0	0	0	0	1	0	0	1	0	1	0	0	0	0	6.00015e+06	0	1	0	0	0	0	0
2	3	2	3	5	4	5	2	999	999	2	1	50	5	1	1	16	0	0	1	1	1	0	1	0	0	0	0	0	0	1	6.04794e+06	1	3	0	2	0	1	0
6	999	999	2	5	4	1	2	1	3	4	0	40	5	0.335156	2	16	0	1	1	0	0	0	0	0	0	0	0	0	0	1	6.16376e+06	1	2	0	1	1	0	0
20	3	2	3	5	5	0	2	1	2	2	1	40	1	1.14422	1	19	0	0	0	0	0	0	0	0	0	0	0	0	0	0	5.85343e+06	3	2	0	0	0	0	0
0	4	2	2	2	3	6	3	2	1	2	0	70	1	1.14422	1	13	0	0	0	0	1	0	1	0	0	0	0	0	0	0	6.10051e+06	0	5	1	3	0	0	1
0	2	3	1	5	4	5	2	2	4	2	0	54	1	0.929571	2	4	0	0	0	0	1	0	0	1	0	0	0	0	0	0	5.68643e+06	0	4	0	2	0	1	0
3	2	2	1	4	3	3	2	2	4	2	1	45	5	0.266852	1	14	0	0	0	0	0	0	0	0	0	0	0	0	0	1	5.95208e+06	1	3	0	2	0	1	0
5	4	3	2	3	4	2	3	2	3	4	0	80	3	1.17789	1	11	0	1	1	0	0	0	0	0	1	0	0	1	0	0	5.73337e+06	1	5	0	1	1	0	0
10	3	1	3	5	4	2	2	1	2	2	1	100	1	1.42662	2	20	0	0	0	0	0	0	0	0	0	0	0	0	0	0	6.01751e+06	2	5	0	1	1	0	0
2	999	999	1	2	4	4	2	1	5	4	0	40	2	0.743126	1	16	0	0	0	0	0	0	0	1	0	0	1	0	0	0	5.57697e+06	1	2	0	2	0	1	0
2	4	2	2	5	5	7	3	1	3	4	0	4	1	0.929571	2	19	0	1	1	0	1	0	0	0	0	0	0	0	0	0	6.06219e+06	1	1	1	3	0	0	1
0	3	2	1	5	4	1	2	2	5	2	0	30	1	0.740127	1	14	0	0	0	0	0	0	0	1	0	1	0	0	0	0	6.05925e+06	0	1	0	1	1	0	0
2	2	3	1	4	4	2	2	1	4	3	0	23	1	0.929571	2	16	0	0	0	0	1	0	0	1	0	1	0	0	0	0	6.35419e+06	1	1	0	1	1	0	0
0	2	3	1	5	5	0	1	2	4	3	0	32	1	0.929571	2	19	0	0	0	0	0	0	0	0	0	0	0	0	0	0	6.13531e+06	0	1	0	0	0	0	0
999	3	3	1	3	2	2	3	999	2	0	0	40	5	0.803229	999	9	0	0	0	0	0	0	999	999	999	1	0	0	0	1	5.73043e+06	999	2	0	1	1	0	0
12	5	4	1	5	5	2	2	2	4	2	0	35	1	0.740127	1	18	0	0	0	0	0	0	1	0	0	1	0	0	0	0	5.9902e+06	2	2	0	1	1	0	0
130	3	2	2	5	4	4	1	2	3	2	0	55	2	0.743126	1	16	0	0	0	0	0	0	0	0	1	0	1	0	0	0	6.33101e+06	3	4	0	2	0	1	0
5	4	2	3	5	5	0	1	1	2	999	1	60	4	2.07435	1	15	0	0	0	0	0	0	0	0	1	0	0	0	1	0	6.159e+06	1	4	0	0	0	0	0
2	3	2	1	5	5	1	2	999	3	4	0	50	1	0.740127	1	20	0	0	0	0	0	0	0	1	0	0	0	0	0	0	5.54461e+06	1	3	0	1	1	0	0
5	999	999	2	2	3	6	3	2	2	4	0	50	1	1.42662	2	12	1	0	0	0	1	0	0	0	0	0	0	0	0	0	6.12114e+06	1	3	1	3	0	0	1
0	3	3	1	2	4	0	3	2	3	5	0	60	3	1.17789	1	19	0	0	0	0	0	0	0	0	0	0	0	1	0	0	5.93747e+06	0	4	0	0	0	0	0
0	3	2	2	4	4	1	1	2	3	4	0	35	1	0.740127	1	17	0	0	0	0	0	0	0	1	0	0	0	0	0	0	5.69072e+06	0	2	0	1	1	0	0
2	2	4	1	5	4	3	2	2	5	2	0	20	1	0.740127	1	17	0	0	0	0	0	0	0	0	1	1	0	0	0	0	6.14849e+06	1	1	0	2	0	1	0
2	3	2	2	3	4	4	3	2	4	4	0	80	1	0.740127	1	14	0	0	1	1	1	0	1	0	0	1	0	0	0	0	6.41841e+06	1	5	0	2	0	1	0
8	3	3	1	5	3	6	2	1	4	2	0	45	1	0.740127	1	13	0	1	0	1	1	0	0	1	0	1	0	0	0	0	6.39982e+06	1	3	1	3	0	0	1
4	4	1	2	5	5	0	1	2	1	4	0	100	1	1.14422	1	20	0	0	0	0	0	0	0	0	0	0	0	0	0	0	6.25881e+06	1	5	0	0	0	0	0
9	3	2	3	5	4	1	1	1	2	4	1	40	1	1.14422	1	15	0	0	0	0	0	0	0	0	0	0	0	0	0	0	6.01113e+06	1	2	0	1	1	0	0
2	3	1	2	5	5	0	2	2	1	6	0	49	1	1.14422	1	20	0	0	0	0	0	0	0	1	0	0	0	0	0	0	5.55404e+06	1	3	0	0	0	0	0
0	2	3	1	4	1	6	3	2	3	1	0	40	1	0.740127	1	4	1	0	0	0	1	0	0	0	0	0	0	0	0	0	5.78564e+06	0	2	1	3	0	0	1
0	2	2	1	5	5	0	2	2	4	2	0	10	1	0.929571	2	20	0	0	0	0	0	0	0	0	1	1	0	0	0	0	5.62388e+06	0	1	0	0	0	0	0
15	999	999	2	1	2	10	5	2	2	3	0	60	2	1.13628	1	6	1	1	1	1	1	1	0	0	1	1	1	0	0	0	5.84979e+06	2	4	1	3	0	0	1
0	999	999	1	5	5	0	2	999	2	5	0	60	2	1.41672	2	20	0	0	0	0	0	0	0	0	0	0	1	0	0	0	6.25648e+06	0	4	0	0	0	0	0
0	999	999	2	4	4	1	5	1	1	2	1	50	1	1.14422	1	16	0	0	0	0	0	1	1	0	0	0	0	0	0	0	6.31608e+06	0	3	0	1	1	0	0
0	1	3	2	3	3	2	1	999	3	4	0	40	2	0.743126	1	12	0	0	0	0	0	0	0	0	0	0	1	0	0	0	6.18639e+06	0	2	0	1	1	0	0
5	5	3	1	2	1	4	2	2	5	1	0	40	5	0.371828	999	7	0	0	0	0	0	0	0	1	0	1	0	0	0	1	5.51901e+06	1	2	0	2	0	1	0
10	3	1	3	1	3	0	2	2	3	2	1	45	5	0.371828	999	6	1	0	0	0	1	0	0	0	1	0	0	0	0	1	6.49e+06	2	3	0	0	0	0	0
4	3	2	3	5	5	2	2	2	3	2	1	10	5	0.335156	2	20	0	0	0	0	0	0	0	0	1	0	0	0	0	1	6.4425e+06	1	1	0	1	1	0	0
0	3	2	1	999	4	1	1	1	4	5	0	40	1	0.740127	1	16	0	0	0	1	1	0	1	0	0	1	0	0	0	0	5.75878e+06	0	2	0	1	1	0	0
0	3	3	1	999	3	4	2	1	4	3	0	35	1	0.929571	2	10	0	0	1	1	0	0	0	0	1	0	0	0	0	0	5.67981e+06	0	2	0	2	0	1	0
3	5	3	3	5	4	0	4	2	4	3	1	100	1	0.929571	2	17	0	0	0	0	0	1	0	1	0	0	0	0	0	0	5.90303e+06	1	5	0	0	0	0	0
0	999	999	1	2	2	2	3	2	3	3	0	30	1	0.929571	2	9	0	0	0	0	0	0	1	0	0	0	0	0	0	0	5.70933e+06	0	1	0	1	1	0	0
0	999	999	1	5	5	3	1	1	3	7	0	52	1	0.929571	2	16	0	0	0	0	0	0	0	0	1	0	0	0	0	0	5.75758e+06	0	4	0	2	0	1	0
20	999	999	1	4	3	6	4	999	3	3	1	60	4	0.817371	1	16	0	0	0	0	1	1	0	1	0	1	0	0	1	0	5.83589e+06	3	4	1	3	0	0	1
100	999	999	1	5	3	2	2	2	4	2	0	20	2	0.743126	1	12	0	0	0	0	0	0	1	0	0	0	1	0	0	0	5.80658e+06	3	1	0	1	1	0	0
50	4	5	1	4	4	3	3	1	2	5	0	40	3	1.74015	1	12	0	0	0	0	0	0	0	1	0	0	0	1	0	0	6.2504e+06	3	2	0	2	0	1	0
2	2	2	3	5	5	2	1	2	1	1	1	36	4	2.07435	1	16	0	0	0	0	0	0	0	0	1	1	0	0	1	0	6.17341e+06	1	2	0	1	1	0	0
95	4	2	2	5	4	0	1	1	2	5	1	72	5	0.938889	1	20	0	0	0	0	0	0	0	1	0	0	0	0	0	1	5.5923e+06	3	5	0	0	0	0	0
0	3	3	1	5	4	3	2	2	3	4	0	45	5	0.266852	1	16	0	0	0	0	0	0	0	0	1	0	0	0	0	1	6.39343e+06	0	3	0	2	0	1	0
0	3	1	3	5	5	2	3	999	2	6	1	90	1	1.42662	2	15	0	0	0	0	0	0	0	1	0	0	0	0	0	0	6.04755e+06	0	5	0	1	1	0	0
0	3	3	2	4	3	1	2	2	4	5	0	57	4	0.817371	1	18	0	0	0	0	0	0	999	999	999	1	0	0	1	0	6.1961e+06	0	4	0	1	1	0	0
0	999	999	1	4	4	6	2	999	2	4	0	40	2	1.41672	2	15	0	1	1	1	0	0	0	0	0	0	1	0	0	0	6.46091e+06	0	2	1	3	0	0	1
2	4	3	3	5	5	0	2	2	2	2	1	32	2	1.13628	1	16	0	0	0	0	0	0	0	0	1	0	1	0	0	0	6.49034e+06	1	1	0	0	0	0	0
0	5	5	1	1	4	6	3	2	5	3	0	80	1	0.740127	1	16	0	0	1	1	1	0	0	0	1	1	0	0	0	0	6.30953e+06	0	5	1	3	0	0	1
0	2	5	1	1	999	2	999	2	5	2	1	13	5	0.266852	1	20	999	0	0	0	0	999	1	0	0	1	0	0	0	1	5.61358e+06	0	1	0	1	1	0	0
6	5	1	3	5	4	2	2	2	1	3	1	84	1	1.14422	1	16	0	0	0	0	0	0	0	0	0	0	0	0	0	0	6.03846e+06	1	5	0	1	1	0	0
4	2	1	3	5	5	0	1	2	3	3	1	50	1	0.740127	1	20	0	0	0	0	0	0	0	1	0	0	0	0	0	0	6.11058e+06	1	3	0	0	0	0	0
5	2	1	2	5	4	3	1	2	2	4	0	51	2	1.13628	1	16	0	0	0	0	0	0	0	0	0	0	1	0	0	0	6.10935e+06	1	4	0	2	0	1	0
0	3	3	1	5	5	2	3	2	5	2	0	50	1	0.929571	2	20	0	0	0	0	0	0	0	0	0	0	0	0	0	0	5.62818e+06	0	3	0	1	1	0	0
0	4	2	2	5	4	0	1	1	2	2	0	40	5	1.17061	2	12	0	0	0	0	0	0	0	0	1	0	0	0	0	1	5.73985e+06	0	2	0	0	0	0	0
3	2	2	3	5	5	4	1	1	3	2	1	81	1	0.929571	2	20	0	0	0	0	0	0	0	0	1	0	0	0	0	0	6.21172e+06	1	5	0	2	0	1	0
0	3	2	2	999	5	0	1	999	1	2	0	20	2	1.41672	2	20	0	0	0	0	0	0	1	0	0	1	1	0	0	0	5.88805e+06	0	1	0	0	0	0	0
2	999	999	1	5	4	3	3	2	3	2	0	40	2	0.933339	2	16	0	0	0	0	0	0	1	0	0	0	1	0	0	0	6.49538e+06	1	2	0	2	0	1	0
0	4	2	2	4	4	0	1	1	2	4	0	44	5	0.803229	999	17	0	0	0	0	0	0	1	0	0	0	0	0	0	1	5.5212e+06	0	3	0	0	0	0	0
8	4	3	3	5	999	999	999	999	999	0	1	60	5	1	999	999	999	999	999	999	999	999	999	999	999	999	0	0	0	1	5.81857e+06	1	4	999	999	999	999	999
5	999	999	2	4	3	5	3	2	4	2	0	46	1	0.740127	1	16	0	0	0	0	0	0	0	0	0	1	0	0	0	0	5.62008e+06	1	3	0	2	0	1	0
2	4	4	1	1	4	0	1	2	3	3	0	60	1	0.929571	2	12	0	0	0	1	0	0	0	0	0	0	0	0	0	0	6.41413e+06	1	4	0	0	0	0	0
60	999	999	2	4	4	3	2	2	3	3	0	41	1	0.929571	2	11	0	0	0	0	0	0	1	0	0	0	0	0	0	0	6.06158e+06	3	3	0	2	0	1	0
3	3	3	3	4	4	5	3	2	4	3	1	60	1	0.740127	1	7	0	0	1	0	1	0	0	0	1	1	0	0	0	0	5.65795e+06	1	4	0	2	0	1	0
0	2	2	2	999	4	0	1	1	2	4	0	0	1	1.42662	2	16	0	0	0	0	1	0	0	1	0	1	0	0	0	0	5.6835e+06	0	1	0	0	0	0	0
0	1	1	2	5	5	1	2	1	1	5	0	52	1	1.14422	1	18	0	0	0	0	0	0	0	1	0	0	0	0	0	0	6.37618e+06	0	4	0	1	1	0	0
15	3	3	2	3	3	4	3	2	2	5	1	50	2	1.13628	1	10	1	1	1	1	0	0	0	0	0	0	1	0	0	0	5.55398e+06	2	3	0	2	0	1	0
5	4	3	1	4	4	7	3	2	3	4	0	55	2	0.743126	1	16	0	0	0	0	0	0	0	0	1	0	1	0	0	0	5.74634e+06	1	4	1	3	0	0	1
3	4	5	3	4	4	6	3	2	3	1	1	65	1	0.740127	1	11	0	1	0	0	0	0	0	0	0	0	0	0	0	0	5.69648e+06	1	4	1	3	0	0	1
0	3	2	1	1	4	0	3	2	4	2	0	50	1	0.740127	1	15	0	0	0	0	1	0	0	0	0	0	0	0	0	0	5.77105e+06	0	3	0	0	0	0	0
60	3	2	3	4	4	0	2	999	2	2	0	100	2	1.41672	2	13	0	1	1	0	1	0	0	0	1	0	1	0	0	0	6.09906e+06	3	5	0	0	0	0	0
75	5	3	3	2	2	3	2	2	4	3	1	0	2	0.933339	2	9	1	0	0	0	0	0	0	1	0	0	1	0	0	0	6.27325e+06	3	1	0	2	0	1	0
0	3	1	1	4	4	4	3	2	3	2	0	35	2	0.933339	2	17	0	0	0	1	1	0	0	0	1	0	1	0	0	0	6.3597e+06	0	2	0	2	0	1	0
10	3	2	3	5	3	2	2	2	3	4	1	60	5	0.266852	1	15	0	0	0	0	0	0	0	0	0	0	0	0	0	1	5.91012e+06	2	4	0	1	1	0	0
0	2	1	1	5	4	1	3	2	2	4	0	40	5	0.938889	1	17	0	0	0	0	0	0	0	0	1	0	0	0	0	1	6.46592e+06	0	2	0	1	1	0	0
0	3	2	1	2	4	4	2	2	3	4	0	34	1	0.929571	2	14	0	0	0	0	1	0	1	0	0	0	0	0	0	0	5.78522e+06	0	1	0	2	0	1	0
0	1	3	1	5	5	0	1	1	3	1	0	30	2	0.933339	2	20	0	0	0	0	0	0	1	0	0	0	1	0	0	0	6.31211e+06	0	1	0	0	0	0	0
3	4	3	2	5	4	3	3	1	3	2	1	42	1	0.740127	1	16	0	1	1	0	1	0	0	1	0	1	0	0	0	0	6.12224e+06	1	3	0	2	0	1	0
15	4	3	1	5	5	2	1	2	4	4	0	33	1	0.740127	1	20	0	0	0	0	0	0	0	0	1	0	0	0	0	0	6.44286e+06	2	1	0	1	1	0	0
0	3	2	1	5	5	0	2	999	4	5	0	32	1	0.929571	2	20	0	0	0	0	0	0	1	0	0	0	0	0	0	0	6.48533e+06	0	1	0	0	0	0	0
0	999	999	1	999	3	0	1	999	5	1	0	12	1	0.929571	2	20	0	0	0	0	0	0	1	0	0	0	0	0	0	0	5.91745e+06	0	1	0	0	0	0	0
6	999	999	2	5	3	3	2	1	4	2	1	56	2	0.743126	1	16	0	0	0	0	0	0	0	1	0	0	1	0	0	0	5.99916e+06	1	4	0	2	0	1	0
0	1	4	1	999	4	2	2	1	5	2	0	13	1	0.740127	1	18	0	0	0	0	0	0	0	0	1	0	0	0	0	0	5.57211e+06	0	1	0	1	1	0	0
100	3	1	3	5	3	2	1	2	2	3	1	84	2	1.41672	2	12	0	0	0	0	0	0	0	0	1	0	1	0	0	0	6.39824e+06	3	5	0	1	1	0	0
50	999	999	2	5	4	1	3	2	4	3	0	55	5	0.266852	1	16	0	0	1	0	0	0	1	0	0	0	0	0	0	1	6.02992e+06	3	4	0	1	1	0	0
15	999	999	3	5	3	0	3	2	2	1	1	70	1	1.14422	1	8	1	0	0	0	0	0	0	0	0	0	0	0	0	0	6.34634e+06	2	5	0	0	0	0	0
8	5	3	3	3	4	0	4	2	2	4	1	84	2	1.13628	1	16	0	0	0	0	0	1	0	0	0	0	1	0	0	0	6.30247e+06	1	5	0	0	0	0	0
75	4	4	1	5	4	6	3	2	4	2	1	40	4	0.817371	1	16	0	1	1	1	0	0	0	0	1	0	0	0	1	0	6.04375e+06	3	2	1	3	0	0	1
4	2	1	1	5	4	2	2	1	2	5	0	36	3	2.16962	2	17	1	0	0	0	0	0	0	0	0	0	0	1	0	0	6.00081e+06	1	2	0	1	1	0	0
90	3	2	3	5	5	2	1	2	1	2	0	36	1	1.42662	2	20	0	0	1	0	0	0	0	0	1	0	0	0	0	0	6.33943e+06	3	2	0	1	1	0	0
0	1	4	2	999	5	1	1	1	6	2	0	12	1	0.740127	1	19	0	0	0	0	0	0	0	0	1	1	0	0	0	0	5.81769e+06	0	1	0	1	1	0	0
0	3	2	2	4	3	4	4	2	4	2	0	100	2	0.743126	1	9	1	0	0	0	0	1	0	1	0	0	1	0	0	0	5.9749e+06	0	5	0	2	0	1	0
0	3	2	1	5	5	0	3	2	4	2	0	47	1	0.740127	1	20	0	0	0	0	0	0	0	0	0	0	0	0	0	0	5.5994e+06	0	3	0	0	0	0	0
2	3	2	2	4	4	0	2	2	4	3	0	47	2	0.743126	1	16	0	0	0	0	0	0	0	0	0	0	1	0	0	0	5.83753e+06	1	3	0	0	0	0	0
5	3	2	3	4	4	0	1	2	3	2	0	45	1	0.929571	2	16	0	0	0	0	0	0	0	0	1	0	0	0	0	0	6.36607e+06	1	3	0	0	0	0	0
1	2	2	1	5	4	1	2	1	3	2	0	40	1	0.740127	1	16	0	0	0	0	0	0	0	1	0	0	0	0	0	0	5.63884e+06	1	2	0	1	1	0	0
999	2	4	2	5	4	0	1	1	5	2	1	50	1	0.740127	1	20	0	0	0	0	0	0	0	0	0	1	0	0	0	0	6.00394e+06	999	3	0	0	0	0	0
20	999	999	1	5	4	3	3	1	2	5	0	40	5	1.17061	2	15	0	0	0	0	1	0	0	0	1	0	0	0	0	1	6.01095e+06	3	2	0	2	0	1	0
0	999	999	1	5	5	6	2	2	5	2	0	8	1	0.740127	1	20	0	1	0	0	0	0	0	0	1	1	0	0	0	0	6.43033e+06	0	1	1	3	0	0	1
8	4	2	1	2	2	5	4	2	3	1	0	38	1	0.740127	1	7	1	1	1	1	1	1	0	0	0	1	0	0	0	0	5.93555e+06	1	2	0	2	0	1	0
0	3	4	1	4	4	3	2	2	2	4	0	0	1	1.14422	1	12	0	0	0	0	0	0	0	0	0	0	0	0	0	0	5.52423e+06	0	1	0	2	0	1	0
0	3	3	2	5	5	0	4	1	4	2	0	8	1	0.929571	2	19	0	0	0	0	0	1	0	0	0	0	0	0	0	0	6.141e+06	0	1	0	0	0	0	0
10	5	4	3	3	2	6	2	2	4	2	1	40	2	0.743126	1	12	1	1	1	1	1	0	0	0	1	1	1	0	0	0	6.09106e+06	2	2	1	3	0	0	1
2	2	1	3	5	4	1	2	2	1	4	1	50	1	1.14422	1	17	0	0	0	0	0	0	0	0	1	0	0	0	0	0	6.25443e+06	1	3	0	1	1	0	0
0	3	1	2	4	3	5	3	2	2	0	0	72	2	1.13628	1	12	1	0	0	0	0	0	0	0	1	0	1	0	0	0	6.05772e+06	0	5	0	2	0	1	0
0	4	3	1	4	4	0	2	999	1	2	0	44	1	1.42662	2	19	0	0	0	0	0	0	0	1	0	0	0	0	0	0	5.60113e+06	0	3	0	0	0	0	0
0	2	5	1	5	5	6	1	1	4	3	0	45	4	0.817371	1	7	1	0	1	0	1	0	1	0	0	1	0	0	1	0	6.18378e+06	0	3	1	3	0	0	1
0	2	2	1	4	3	6	2	1	1	2	0	50	1	1.42662	2	10	0	0	0	0	1	0	1	0	0	0	0	0	0	0	6.45418e+06	0	3	1	3	0	0	1
15	2	2	3	5	3	4	2	1	2	5	1	50	1	1.14422	1	14	0	0	0	0	0	0	0	0	0	0	0	0	0	0	5.96817e+06	2	3	0	2	0	1	0
0	2	2	1	5	3	2	1	2	4	1	0	38	1	0.929571	2	12	1	0	1	0	1	0	0	0	1	0	0	0	0	0	5.75341e+06	0	2	0	1	1	0	0
1	2	3	1	5	5	6	1	1	4	3	0	14	1	0.740127	1	20	0	1	0	1	1	0	0	0	1	1	0	0	0	0	5.56789e+06	1	1	1	3	0	0	1
0	3	4	1	2	4	2	3	2	5	2	0	37	1	0.740127	1	15	0	1	0	0	1	0	1	0	0	1	0	0	0	0	5.65525e+06	0	2	0	1	1	0	0
1	2	1	1	5	4	0	1	2	2	4	0	36	1	1.14422	1	20	0	0	0	0	0	0	0	0	0	0	0	0	0	0	5.67906e+06	1	2	0	0	0	0	0
5	3	3	2	5	3	0	2	2	4	3	1	40	1	0.740127	1	16	0	0	0	0	0	0	0	0	0	0	0	0	0	0	6.29334e+06	1	2	0	0	0	0	0
2	999	999	1	4	3	2	3	2	5	2	0	50	1	0.740127	1	15	0	0	0	0	0	0	1	0	0	1	0	0	0	0	5.91566e+06	1	3	0	1	1	0	0
0	3	2	1	5	5	0	1	2	5	4	0	42	1	0.740127	1	20	0	0	0	0	0	0	0	0	0	0	0	0	0	0	5.58216e+06	0	3	0	0	0	0	0
4	999	999	2	4	3	0	2	2	3	4	0	80	1	0.740127	1	13	0	0	0	0	0	0	0	1	0	0	0	0	0	0	5.71359e+06	1	5	0	0	0	0	0
6	999	999	3	5	4	2	1	999	2	1	1	50	2	1.41672	2	18	0	0	0	0	0	0	0	0	1	1	1	0	0	0	6.48429e+06	1	3	0	1	1	0	0
3	999	999	3	5	4	5	2	2	2	3	1	100	2	1.41672	2	16	0	1	1	1	0	0	0	0	1	0	1	0	0	0	6.40218e+06	1	5	0	2	0	1	0
1	4	2	1	4	4	6	2	1	3	4	0	28	1	0.740127	1	15	0	0	0	0	0	0	1	0	0	1	0	0	0	0	5.94611e+06	1	1	1	3	0	0	1
0	2	1	1	999	5	0	1	2	3	4	0	35	1	0.740127	1	20	0	0	0	0	0	0	0	0	1	0	0	0	0	0	5.56056e+06	0	2	0	0	0	0	0
18	3	1	3	5	5	1	2	2	2	4	0	72	1	1.14422	1	20	0	0	0	0	0	0	0	0	1	0	0	0	0	0	6.15924e+06	2	5	0	1	1	0	0
2	3	1	2	4	4	2	3	2	2	4	0	40	2	1.13628	1	20	0	0	0	0	0	0	0	0	1	0	1	0	0	0	6.45209e+06	1	2	0	1	1	0	0
5	3	2	2	5	3	6	2	2	2	4	0	50	5	0.938889	1	12	0	0	0	0	0	0	0	0	1	0	0	0	0	1	5.94947e+06	1	3	1	3	0	0	1
0	2	2	1	999	3	0	1	2	4	1	0	40	2	0.933339	2	12	0	0	0	0	0	0	0	1	0	1	1	0	0	0	6.16365e+06	0	2	0	0	0	0	0
4	3	2	3	5	3	2	2	2	2	4	1	50	4	2.07435	1	16	0	0	0	0	0	0	0	0	1	0	0	0	1	0	6.42304e+06	1	3	0	1	1	0	0
0	3	2	1	5	5	6	4	2	3	3	0	40	1	0.740127	1	18	0	0	0	0	1	1	0	0	1	0	0	0	0	0	5.84801e+06	0	2	1	3	0	0	1
0	3	3	2	5	5	2	1	2	4	3	0	30	2	0.743126	1	20	0	0	0	0	1	0	0	0	1	0	1	0	0	0	6.10663e+06	0	1	0	1	1	0	0
10	5	3	2	5	4	2	1	1	2	4	1	50	4	2.58631	2	14	0	0	0	0	0	0	0	0	1	0	0	0	1	0	5.5621e+06	2	3	0	1	1	0	0
0	999	999	2	2	4	7	3	1	4	6	0	40	1	0.929571	2	16	0	1	1	1	1	0	1	0	0	0	0	0	0	0	6.26678e+06	0	2	1	3	0	0	1
0	4	2	2	4	4	0	2	2	2	5	0	60	2	1.13628	1	16	0	0	0	0	0	0	1	0	0	0	1	0	0	0	6.46623e+06	0	4	0	0	0	0	0
100	3	2	2	2	3	4	3	2	3	4	0	55	2	0.743126	1	12	0	0	0	0	1	0	1	0	0	0	1	0	0	0	5.52739e+06	3	4	0	2	0	1	0
0	4	2	2	4	3	0	2	1	2	4	0	42	2	1.41672	2	15	0	0	0	0	0	0	0	0	0	0	1	0	0	0	5.94988e+06	0	3	0	0	0	0	0
0	1	1	3	5	5	2	1	2	2	5	1	1	2	1.13628	1	20	0	0	0	0	0	0	0	0	0	0	1	0	0	0	5.99186e+06	0	1	0	1	1	0	0
8	2	3	2	4	4	0	3	2	5	2	1	64	1	0.740127	1	20	0	0	0	0	0	0	0	1	0	1	0	0	0	0	6.15655e+06	1	4	0	0	0	0	0
5	3	2	1	5	5	0	2	2	3	2	0	65	1	0.929571	2	18	0	0	0	0	0	0	0	1	0	0	0	0	0	0	5.56937e+06	1	4	0	0	0	0	0
0	999	999	1	4	5	1	1	2	2	2	0	40	2	1.13628	1	18	0	0	0	0	1	0	0	0	1	0	1	0	0	0	5.96162e+06	0	2	0	1	1	0	0
0	3	2	2	5	2	2	3	1	1	2	1	50	1	1.42662	2	10	0	0	0	0	0	0	0	0	0	0	0	0	0	0	5.65809e+06	0	3	0	1	1	0	0
0	2	2	3	5	5	2	1	1	2	6	1	60	1	1.14422	1	18	0	0	0	0	0	0	0	0	1	0	0	0	0	0	5.83342e+06	0	4	0	1	1	0	0
0	3	2	3	5	4	0	1	1	3	4	1	50	2	0.743126	1	16	0	0	0	0	0	0	0	1	0	0	1	0	0	0	5.67214e+06	0	3	0	0	0	0	0
0	3	3	1	5	5	0	2	1	5	5	0	61	1	0.740127	1	20	0	0	0	0	1	0	0	0	1	1	0	0	0	0	6.43631e+06	0	4	0	0	0	0	0
9	4	3	2	4	4	5	2	2	3	6	0	100	2	0.743126	1	12	0	0	0	0	0	0	0	0	1	0	1	0	0	0	5.99654e+06	1	5	0	2	0	1	0
0	3	2	1	5	5	5	1	2	4	4	0	40	5	0.266852	1	20	0	0	0	0	0	0	0	0	0	0	0	0	0	1	6.05744e+06	0	2	0	2	0	1	0
2	3	2	3	3	4	3	4	2	2	1	1	48	2	1.41672	2	16	0	0	0	0	0	1	1	0	0	0	1	0	0	0	5.97105e+06	1	3	0	2	0	1	0
1	2	3	1	5	5	0	2	2	5	2	0	13	1	0.740127	1	18	0	0	0	0	0	0	0	1	0	1	0	0	0	0	6.48828e+06	1	1	0	0	0	0	0
0	2	2	1	4	3	4	2	2	3	4	0	22	1	0.929571	2	11	0	0	0	0	1	0	0	0	1	1	0	0	0	0	6.32532e+06	0	1	0	2	0	1	0
0	2	2	1	4	4	2	2	1	4	2	0	6	1	0.740127	1	16	0	0	0	0	0	0	0	1	0	0	0	0	0	0	5.76705e+06	0	1	0	1	1	0	0
1	3	3	2	5	5	0	1	1	4	4	0	45	1	0.740127	1	20	0	0	0	0	0	0	0	0	1	0	0	0	0	0	6.44443e+06	1	3	0	0	0	0	0
0	3	2	2	5	3	2	3	1	4	6	0	65	1	0.740127	1	12	0	0	0	0	0	0	0	1	0	0	0	0	0	0	5.94963e+06	0	4	0	1	1	0	0
0	2	2	2	5	3	7	2	2	5	1	0	55	1	0.740127	1	15	0	0	0	0	0	0	1	0	0	0	0	0	0	0	6.01334e+06	0	4	1	3	0	0	1
2	4	3	3	4	4	2	2	1	5	2	1	80	1	0.740127	1	16	0	0	0	0	0	0	0	1	0	0	0	0	0	0	6.24739e+06	1	5	0	1	1	0	0
0	4	2	2	4	3	5	4	2	2	4	0	10	2	1.41672	2	9	1	0	0	0	0	1	0	0	0	0	1	0	0	0	6.34189e+06	0	1	0	2	0	1	0
5	4	3	1	4	4	1	2	1	3	6	0	50	5	0.371828	999	15	0	0	0	0	0	0	0	0	0	0	0	0	0	1	5.63811e+06	1	3	0	1	1	0	0
0	3	2	2	5	2	4	4	1	2	2	0	40	1	1.42662	2	8	0	0	0	1	0	1	0	0	1	0	0	0	0	0	6.45637e+06	0	2	0	2	0	1	0
0	3	2	3	4	4	5	4	2	1	3	1	40	2	1.41672	2	15	0	1	1	1	0	1	0	0	0	0	1	0	0	0	5.6325e+06	0	2	0	2	0	1	0
5	3	2	2	2	4	9	4	1	2	4	1	80	1	1.14422	1	6	1	1	1	1	1	1	0	1	0	1	0	0	0	0	5.7803e+06	1	5	1	3	0	0	1
1	999	999	1	5	4	3	2	2	4	2	0	62	1	0.929571	2	18	0	0	0	0	1	0	0	0	0	1	0	0	0	0	6.43086e+06	1	4	0	2	0	1	0
0	2	2	1	4	4	1	2	2	2	5	0	42	2	1.41672	2	16	0	0	0	0	0	0	0	0	0	0	1	0	0	0	5.66597e+06	0	3	0	1	1	0	0
0	3	2	1	5	5	0	1	2	4	2	0	50	1	0.740127	1	20	0	1	0	0	1	0	0	0	1	1	0	0	0	0	5.90219e+06	0	3	0	0	0	0	0
2	3	3	1	4	4	2	2	2	4	3	0	20	2	0.933339	2	16	0	0	0	0	0	0	1	0	0	1	1	0	0	0	5.51704e+06	1	1	0	1	1	0	0
5	2	3	1	5	3	6	2	2	2	5	0	25	1	1.42662	2	10	0	0	0	1	1	0	0	0	1	0	0	0	0	0	6.21894e+06	1	1	1	3	0	0	1
0	3	2	1	1	3	0	3	2	2	8	0	9	1	1.42662	2	9	1	0	0	0	1	0	0	0	0	0	0	0	0	0	5.72592e+06	0	1	0	0	0	0	0
0	3	3	2	5	5	1	2	2	1	2	1	72	2	1.13628	1	20	0	0	0	0	0	0	1	0	0	0	1	0	0	0	5.92844e+06	0	5	0	1	1	0	0
25	1	3	2	5	5	2	3	2	4	5	1	55	1	0.740127	1	20	0	0	0	0	0	0	1	0	0	0	0	0	0	0	6.36736e+06	3	4	0	1	1	0	0
0	2	3	3	4	4	1	2	1	1	3	1	42	5	0.938889	1	19	0	0	0	0	0	0	0	0	0	0	0	0	0	1	5.88027e+06	0	3	0	1	1	0	0
1	5	3	3	4	3	999	3	999	2	5	1	72	1	1.14422	1	9	0	1	1	1	1	0	1	0	0	999	0	0	0	0	5.81606e+06	1	5	999	999	999	999	999
15	5	3	2	5	5	0	2	2	3	1	1	40	2	0.743126	1	19	1	0	0	0	0	0	0	0	1	0	1	0	0	0	6.32463e+06	2	2	0	0	0	0	0
0	2	2	1	999	4	0	1	1	2	3	0	9	5	1.17061	2	20	0	0	0	0	0	0	1	0	0	0	0	0	0	1	5.91802e+06	0	1	0	0	0	0	0
0	1	2	1	5	5	0	1	2	4	1	0	12	1	0.929571	2	18	0	0	0	0	1	0	0	0	0	0	0	0	0	0	5.85632e+06	0	1	0	0	0	0	0
2	2	1	3	5	5	0	1	1	3	5	0	100	5	0.371828	999	17	0	0	0	0	0	0	1	0	0	0	0	0	0	1	5.78943e+06	1	5	0	0	0	0	0
1	3	2	1	4	4	2	2	2	2	2	0	43	5	1.17061	2	14	0	0	0	0	1	0	0	0	1	1	0	0	0	1	6.14491e+06	1	3	0	1	1	0	0
1	3	4	1	2	3	6	4	2	5	3	0	64	1	0.929571	2	9	0	0	1	0	1	1	0	0	1	1	0	0	0	0	6.11114e+06	1	4	1	3	0	0	1
2	3	2	3	5	4	1	1	1	2	5	1	53	1	1.14422	1	16	0	0	0	0	0	0	1	0	0	0	0	0	0	0	5.77117e+06	1	4	0	1	1	0	0
5	3	2	2	5	4	1	2	2	3	4	0	53	1	0.740127	1	15	0	0	0	0	0	0	0	0	0	0	0	0	0	0	5.69981e+06	1	4	0	1	1	0	0
0	3	3	1	5	1	10	5	1	3	3	0	40	5	0.371828	999	4	0	1	1	1	1	1	0	0	0	1	0	0	0	1	6.19158e+06	0	2	1	3	0	0	1
0	3	2	2	2	3	5	3	2	3	5	0	40	2	0.743126	1	9	0	0	0	1	0	0	0	0	1	0	1	0	0	0	5.77399e+06	0	2	0	2	0	1	0
2	2	2	1	4	4	2	2	2	5	2	0	44	1	0.929571	2	20	1	0	0	0	0	0	0	0	0	0	0	0	0	0	5.77513e+06	1	3	0	1	1	0	0
3	3	1	3	5	5	2	2	2	3	5	1	50	1	0.740127	1	17	0	0	0	0	0	0	0	0	0	0	0	0	0	0	6.27264e+06	1	3	0	1	1	0	0
0	2	1	1	5	4	2	3	2	2	3	0	100	3	1.74015	1	17	0	0	0	0	0	0	0	0	0	0	0	1	0	0	6.08257e+06	0	5	0	1	1	0	0
2	3	3	2	5	5	1	2	2	5	2	0	63	1	0.740127	1	19	0	0	0	0	1	0	0	0	0	1	0	0	0	0	5.78316e+06	1	4	0	1	1	0	0
0	999	999	3	4	4	0	4	2	2	4	0	8	1	1.42662	2	17	0	0	0	0	0	1	1	0	0	0	0	0	0	0	6.22592e+06	0	1	0	0	0	0	0
0	2	1	1	999	4	2	3	2	4	2	0	48	4	0.817371	1	18	0	0	0	0	0	0	1	0	0	0	0	0	1	0	6.27727e+06	0	3	0	1	1	0	0
0	999	999	1	999	3	5	2	2	2	5	0	32	2	1.41672	2	15	0	0	0	0	1	0	1	0	0	0	1	0	0	0	6.1286e+06	0	1	0	2	0	1	0
1	3	2	2	4	4	0	1	1	1	4	0	40	1	1.14422	1	16	0	0	0	0	0	0	0	1	0	0	0	0	0	0	5.85728e+06	1	2	0	0	0	0	0
1	3	2	1	5	4	0	1	2	3	5	0	36	2	0.743126	1	19	0	0	0	0	0	0	1	0	0	0	1	0	0	0	6.37064e+06	1	2	0	0	0	0	0
0	2	3	1	5	5	1	1	2	4	2	0	30	5	0.335156	2	18	0	0	0	0	0	0	0	0	0	0	0	0	0	1	5.6074e+06	0	1	0	1	1	0	0
0	999	999	2	4	3	2	1	999	3	4	0	51	1	0.929571	2	14	0	0	0	0	0	0	0	1	0	1	0	0	0	0	5.71479e+06	0	4	0	1	1	0	0
10	3	1	3	5	4	5	3	1	2	3	1	70	2	1.41672	2	16	0	0	0	0	0	0	0	0	1	0	1	0	0	0	5.75318e+06	2	5	0	2	0	1	0
15	4	3	3	5	3	3	3	999	1	1	1	60	5	0.938889	1	12	0	0	0	0	0	0	1	0	0	0	0	0	0	1	5.90982e+06	2	4	0	2	0	1	0
1	2	1	2	5	1	1	1	2	4	3	0	44	1	0.740127	1	20	0	0	0	0	0	0	0	0	0	0	0	0	0	0	6.17641e+06	1	3	0	1	1	0	0
0	2	2	1	4	4	2	2	2	999	4	0	32	2	1	2	15	0	0	0	0	0	0	0	0	1	0	1	0	0	0	5.95533e+06	0	1	0	1	1	0	0
2	3	2	1	5	4	4	1	2	5	2	0	10	1	0.929571	2	16	0	0	1	0	0	0	0	0	1	1	0	0	0	0	5.7141e+06	1	1	0	2	0	1	0
10	3	2	1	5	5	1	1	1	3	4	0	24	1	0.929571	2	19	0	0	0	0	0	0	0	0	0	0	0	0	0	0	6.22415e+06	2	1	0	1	1	0	0
1	3	4	1	4	4	1	2	1	6	1	0	8	1	0.740127	1	20	0	1	1	1	0	0	0	0	0	1	0	0	0	0	6.05301e+06	1	1	0	1	1	0	0
6	3	2	2	2	5	1	1	999	2	5	0	42	5	0.938889	1	15	0	0	0	0	0	0	0	1	0	0	0	0	0	1	5.80389e+06	1	3	0	1	1	0	0
0	3	3	3	5	4	1	3	1	4	3	0	20	5	0.335156	2	15	0	0	0	0	0	0	1	0	0	0	0	0	0	1	6.33768e+06	0	1	0	1	1	0	0
5	4	1	3	2	4	0	3	1	1	2	1	40	2	1.13628	1	16	1	0	0	0	0	0	1	0	0	1	1	0	0	0	6.39703e+06	1	2	0	0	0	0	0
1	5	1	1	2	1	3	3	1	1	4	0	0	1	1.42662	2	6	1	0	0	0	0	0	0	0	0	1	0	0	0	0	6.02582e+06	1	1	0	2	0	1	0
0	1	1	1	5	3	2	1	2	3	4	0	40	2	0.743126	1	12	0	0	0	0	0	0	0	0	0	0	1	0	0	0	6.3535e+06	0	2	0	1	1	0	0
10	4	3	2	4	4	0	3	2	3	3	0	55	2	0.743126	1	19	0	0	0	0	0	0	0	1	0	1	1	0	0	0	5.5134e+06	2	4	0	0	0	0	0
4	3	2	2	4	3	4	2	2	2	4	0	56	2	1.41672	2	16	0	0	1	1	1	0	0	0	0	0	1	0	0	0	6.17112e+06	1	4	0	2	0	1	0
10	5	3	3	4	1	7	3	999	2	1	1	100	3	1.74015	1	13	0	0	0	0	0	0	0	1	0	0	0	1	0	0	6.1696e+06	2	5	1	3	0	0	1
1	2	3	1	5	4	1	1	2	4	2	1	20	1	0.929571	2	13	0	0	0	0	1	0	0	0	1	1	0	0	0	0	6.00547e+06	1	1	0	1	1	0	0
5	4	2	2	5	4	2	2	2	2	6	0	45	1	1.14422	1	19	1	0	0	0	0	0	0	1	0	0	0	0	0	0	5.7183e+06	1	3	0	1	1	0	0
1	2	1	2	5	5	2	2	1	2	5	0	13	1	1.14422	1	20	0	0	0	0	0	0	0	0	0	0	0	0	0	0	5.55736e+06	1	1	0	1	1	0	0
0	1	2	1	999	3	6	1	2	2	1	0	40	2	1.41672	2	12	0	0	0	0	0	0	0	0	0	1	1	0	0	0	6.43852e+06	0	2	1	3	0	0	1
0	2	2	1	5	5	0	1	2	4	2	0	40	5	0.371828	999	20	0	0	0	0	0	0	0	0	1	1	0	0	0	1	6.41838e+06	0	2	0	0	0	0	0
20	5	1	2	3	1	2	2	1	1	4	0	0	1	1.14422	1	9	1	0	0	0	0	0	0	0	0	1	0	0	0	0	6.10212e+06	3	1	0	1	1	0	0
0	3	2	1	5	3	2	2	2	4	1	0	36	1	0.740127	1	17	0	0	0	0	0	0	0	0	1	0	0	0	0	0	6.1601e+06	0	2	0	1	1	0	0
0	5	2	1	3	3	2	3	2	2	5	0	40	2	1.41672	2	12	0	0	0	0	0	0	0	0	1	0	1	0	0	0	6.49519e+06	0	2	0	1	1	0	0
0	999	999	1	5	5	0	1	1	5	2	0	40	1	0.740127	1	20	0	0	0	0	0	0	0	1	0	1	0	0	0	0	6.07289e+06	0	2	0	0	0	0	0
4	999	999	3	5	4	0	3	2	4	2	1	100	1	0.929571	2	16	0	1	0	0	0	0	0	0	0	0	0	0	0	0	5.77983e+06	1	5	0	0	0	0	0
6	3	1	2	5	4	0	4	2	2	5	1	62	1	1.14422	1	17	0	0	0	0	0	1	1	0	0	0	0	0	0	0	5.93416e+06	1	4	0	0	0	0	0
60	4	2	2	5	4	3	2	2	1	3	0	43	2	1.13628	1	11	0	0	0	0	0	0	0	1	0	0	1	0	0	0	5.73678e+06	3	3	0	2	0	1	0
30	999	999	2	4	2	4	2	2	3	6	0	75	2	0.933339	2	4	0	0	0	1	1	0	0	0	1	0	1	0	0	0	6.12515e+06	3	5	0	2	0	1	0
1	2	2	1	4	4	3	1	2	2	3	0	24	5	0.938889	1	17	0	0	1	1	1	0	0	1	0	1	0	0	0	1	5.6197e+06	1	1	0	2	0	1	0
12	3	4	2	2	4	4	3	1	5	1	0	60	1	0.740127	1	14	0	0	1	0	0	0	1	0	0	1	0	0	0	0	5.93847e+06	2	4	0	2	0	1	0
4	2	999	3	5	4	0	1	2	2	2	1	40	1	1.42662	2	11	0	0	0	0	0	0	0	0	1	0	0	0	0	0	5.52414e+06	1	2	0	0	0	0	0
0	3	2	3	5	4	0	2	1	3	2	1	0	1	0.740127	1	16	0	0	0	0	0	0	0	0	0	0	0	0	0	0	5.77834e+06	0	1	0	0	0	0	0
0	3	1	2	5	4	0	4	2	2	4	0	50	1	1.14422	1	17	0	0	0	0	0	1	1	0	0	0	0	0	0	0	6.15218e+06	0	3	0	0	0	0	0
0	1	1	3	5	5	0	1	1	2	5	1	50	1	1.14422	1	20	0	0	0	0	0	0	0	1	0	0	0	0	0	0	6.39047e+06	0	3	0	0	0	0	0
10	5	2	3	4	2	1	3	2	3	2	1	40	1	0.740127	1	15	0	0	0	0	0	0	0	0	0	0	0	0	0	0	5.56097e+06	2	2	0	1	1	0	0
0	3	2	1	999	2	2	1	999	3	3	0	40	5	0.335156	2	5	0	0	1	0	1	0	0	0	0	0	0	0	0	1	5.8986e+06	0	2	0	1	1	0	0
0	3	1	1	4	5	1	3	999	3	2	0	45	1	0.740127	1	19	0	0	0	0	0	0	0	1	0	0	0	0	0	0	6.03414e+06	0	3	0	1	1	0	0
5	2	2	3	5	5	1	1	2	4	3	1	90	1	0.740127	1	20	0	0	0	0	0	0	0	1	0	0	0	0	0	0	5.72865e+06	1	5	0	1	1	0	0
4	999	999	3	5	2	0	3	2	2	4	1	60	2	1.41672	2	12	1	1	1	1	1	0	1	0	0	0	1	0	0	0	6.02934e+06	1	4	0	0	0	0	0
70	999	999	2	4	3	2	5	999	1	4	1	100	2	1.13628	1	19	0	0	0	0	0	1	1	0	0	0	1	0	0	0	6.10054e+06	3	5	0	1	1	0	0
0	2	2	1	5	4	0	1	2	5	2	0	40	1	0.740127	1	17	0	0	0	0	0	0	1	0	0	0	0	0	0	0	6.26366e+06	0	2	0	0	0	0	0
10	4	3	1	5	4	2	2	1	4	2	0	40	1	0.740127	1	16	0	0	0	1	1	0	0	0	0	1	0	0	0	0	6.46142e+06	2	2	0	1	1	0	0
0	3	3	1	4	3	1	2	2	4	3	0	24	1	0.740127	1	16	0	0	1	0	0	0	0	0	0	1	0	0	0	0	5.63249e+06	0	1	0	1	1	0	0
0	2	2	2	4	3	2	2	2	4	2	0	25	1	0.740127	1	13	0	0	0	0	0	0	1	0	0	0	0	0	0	0	5.62407e+06	0	1	0	1	1	0	0
1	999	999	2	5	4	2	1	2	3	3	0	64	4	0.817371	1	15	0	1	0	1	0	0	0	0	0	0	0	0	1	0	5.54524e+06	1	4	0	1	1	0	0
0	999	999	2	999	5	1	1	2	4	1	0	49	1	0.740127	1	17	0	0	0	0	0	0	0	1	0	0	0	0	0	0	6.27887e+06	0	3	0	1	1	0	0
5	4	3	1	3	4	4	3	2	4	2	0	50	5	0.266852	1	20	0	0	0	0	0	0	0	0	0	0	0	0	0	1	6.2314e+06	1	3	0	2	0	1	0
100	3	2	3	5	3	3	2	2	1	1	1	84	5	0.938889	1	11	1	0	0	0	1	0	0	0	0	1	0	0	0	1	5.72203e+06	3	5	0	2	0	1	0
0	3	3	3	2	2	8	3	1	3	4	1	22	1	0.740127	1	14	1	0	0	0	0	0	0	0	0	0	0	0	0	0	6.00502e+06	0	1	1	3	0	0	1
0	2	3	2	5	5	4	2	2	4	2	1	10	2	0.743126	1	20	0	0	0	0	0	0	0	1	0	0	1	0	0	0	5.93297e+06	0	1	0	2	0	1	0
18	4	3	3	3	2	5	3	2	3	4	1	40	2	0.933339	2	9	1	0	0	0	1	0	0	0	0	1	1	0	0	0	5.99408e+06	2	2	0	2	0	1	0
2	3	3	2	5	4	0	1	1	5	3	0	30	1	0.740127	1	18	0	0	0	0	0	0	0	0	0	1	0	0	0	0	5.62474e+06	1	1	0	0	0	0	0
3	4	2	3	4	5	2	2	2	3	4	1	100	2	0.743126	1	20	0	0	0	0	0	0	1	0	0	0	1	0	0	0	6.30492e+06	1	5	0	1	1	0	0
0	3	2	2	5	4	0	2	1	2	3	0	52	2	1.13628	1	17	0	0	0	0	0	0	0	1	0	0	1	0	0	0	5.6681e+06	0	4	0	0	0	0	0
0	3	2	1	5	3	5	2	2	3	4	0	52	1	0.929571	2	13	0	0	0	0	0	0	0	1	0	0	0	0	0	0	5.71178e+06	0	4	0	2	0	1	0
0	3	3	1	5	4	5	2	2	4	5	0	92	2	0.933339	2	14	0	0	0	1	0	0	0	0	1	0	1	0	0	0	6.103e+06	0	5	0	2	0	1	0
0	3	3	1	4	4	0	1	1	3	3	0	80	2	0.933339	2	16	0	0	0	0	0	0	1	0	0	0	1	0	0	0	6.1442e+06	0	5	0	0	0	0	0
0	2	2	1	4	5	0	1	2	2	2	0	22	1	1.14422	1	20	0	0	0	0	0	0	1	0	0	0	0	0	0	0	5.89939e+06	0	1	0	0	0	0	0
0	3	2	2	4	4	0	2	2	2	2	0	55	4	2.07435	1	17	0	0	0	1	1	0	1	0	0	0	0	0	1	0	5.63241e+06	0	4	0	0	0	0	0
0	2	3	3	5	3	0	3	1	2	1	1	40	2	0.972102	999	15	0	0	0	0	0	0	1	0	0	0	1	0	0	0	5.51953e+06	0	2	0	0	0	0	0
3	3	4	2	5	4	0	1	2	4	6	0	50	5	0.266852	1	20	0	0	0	0	0	0	0	1	0	0	0	0	0	1	6.11651e+06	1	3	0	0	0	0	0
15	4	5	2	3	1	10	4	1	2	5	0	100	5	0.803229	999	4	1	1	1	1	1	1	0	0	0	1	0	0	0	1	5.61005e+06	2	5	1	3	0	0	1
10	2	2	2	1	3	1	5	2	2	7	1	68	1	1.14422	1	12	0	0	0	0	0	1	0	1	0	0	0	0	0	0	6.40738e+06	2	4	0	1	1	0	0
8	3	3	3	5	4	1	1	2	1	2	1	40	5	0.803229	999	14	0	0	0	0	0	0	0	0	1	0	0	0	0	1	5.97106e+06	1	2	0	1	1	0	0
0	3	4	2	2	4	4	2	2	5	3	0	30	1	0.740127	1	17	0	0	0	0	0	0	0	1	0	1	0	0	0	0	5.64405e+06	0	1	0	2	0	1	0
0	3	2	3	5	5	6	2	2	2	4	1	0	2	1.41672	2	20	0	0	0	0	0	0	1	0	0	1	1	0	0	0	5.9094e+06	0	1	1	3	0	0	1
0	3	2	1	5	5	1	2	1	4	3	0	26	3	1.17789	1	20	0	0	0	0	0	0	0	0	0	0	0	1	0	0	6.32512e+06	0	1	0	1	1	0	0
0	2	2	3	5	4	2	1	2	1	2	1	0	1	1.14422	1	20	0	0	0	0	0	0	0	1	0	0	0	0	0	0	5.61863e+06	0	1	0	1	1	0	0
0	2	2	1	5	5	0	1	1	4	3	0	25	1	0.929571	2	19	0	0	0	0	0	0	0	0	0	0	0	0	0	0	6.0388e+06	0	1	0	0	0	0	0
4	4	3	3	4	3	4	2	2	2	5	1	84	5	0.938889	1	12	0	1	0	0	1	0	0	0	1	0	0	0	0	1	5.80737e+06	1	5	0	2	0	1	0
2	3	2	3	4	5	2	1	2	1	2	1	70	4	2.07435	1	20	0	0	0	0	0	0	0	0	0	0	0	0	1	0	6.3136e+06	1	5	0	1	1	0	0
15	3	2	2	5	4	4	1	2	1	2	1	80	2	1.13628	1	16	0	0	0	0	0	0	0	0	0	0	1	0	0	0	5.55212e+06	2	5	0	2	0	1	0
2	5	3	3	5	4	2	4	2	3	4	1	100	3	1.17789	1	15	1	0	0	0	0	1	0	0	0	0	0	1	0	0	5.63247e+06	1	5	0	1	1	0	0
0	2	1	1	5	3	4	1	2	3	1	0	50	1	0.740127	1	17	0	1	0	0	0	0	0	0	0	0	0	0	0	0	6.04775e+06	0	3	0	2	0	1	0
4	3	3	1	5	4	2	2	2	5	2	0	40	1	0.740127	1	16	0	0	0	0	0	0	0	1	0	0	0	0	0	0	5.79233e+06	1	2	0	1	1	0	0
10	2	3	2	2	3	8	3	2	1	2	1	80	2	1.13628	1	11	0	0	0	1	0	0	0	0	0	0	1	0	0	0	6.22197e+06	2	5	1	3	0	0	1
999	3	3	1	4	3	2	4	1	3	5	0	30	2	0.933339	2	13	0	0	0	0	1	1	0	0	0	0	1	0	0	0	6.36833e+06	999	1	0	1	1	0	0
0	3	3	1	5	4	0	1	1	5	2	0	10	1	0.740127	1	17	0	0	0	0	0	0	0	1	0	0	0	0	0	0	6.0366e+06	0	1	0	0	0	0	0
1	3	3	2	2	3	2	2	2	4	2	0	40	1	0.929571	2	14	0	0	0	0	0	0	1	0	0	1	0	0	0	0	5.5325e+06	1	2	0	1	1	0	0
0	3	2	1	5	5	2	4	1	4	2	0	42	1	0.740127	1	19	0	0	0	0	1	1	0	0	1	0	0	0	0	0	5.87774e+06	0	3	0	1	1	0	0
0	2	1	1	5	1	0	2	2	2	1	0	19	1	1.42662	2	8	1	0	0	0	0	0	0	0	0	0	0	0	0	0	6.46675e+06	0	1	0	0	0	0	0
0	3	2	1	4	4	1	3	2	1	6	0	55	2	1.13628	1	14	0	0	0	0	1	0	1	0	0	0	1	0	0	0	5.56699e+06	0	4	0	1	1	0	0
5	5	5	2	5	4	8	4	2	3	1	0	135	3	1.17789	1	17	0	1	1	1	1	1	1	0	0	1	0	1	0	0	5.82748e+06	1	5	1	3	0	0	1
999	999	999	2	4	4	1	1	2	4	1	0	100	1	0.929571	2	14	0	0	0	0	0	0	1	0	0	1	0	0	0	0	5.7416e+06	999	5	0	1	1	0	0
0	3	4	1	4	4	4	3	2	3	3	0	48	1	0.740127	1	16	1	0	0	0	0	0	0	0	0	0	0	0	0	0	6.06543e+06	0	3	0	2	0	1	0
4	999	999	1	5	5	6	4	999	2	1	0	60	5	0.938889	1	20	0	0	0	0	0	1	1	0	0	0	0	0	0	1	5.5415e+06	1	4	1	3	0	0	1
5	3	3	1	5	4	6	3	2	2	4	0	10	1	1.42662	2	12	0	1	1	1	1	0	0	0	0	0	0	0	0	0	6.39114e+06	1	1	1	3	0	0	1
20	3	1	3	5	4	2	2	2	2	4	1	100	2	1.41672	2	16	0	0	1	0	1	0	0	0	0	0	1	0	0	0	5.5076e+06	3	5	0	1	1	0	0
0	2	2	1	5	4	4	2	1	999	3	0	40	1	1	999	13	0	1	1	0	1	0	0	0	0	0	0	0	0	0	6.43069e+06	0	2	0	2	0	1	0
0	5	2	2	5	4	1	2	1	2	2	0	35	5	0.938889	1	16	0	0	0	0	0	0	0	0	1	0	0	0	0	1	5.54939e+06	0	2	0	1	1	0	0
9	3	2	3	5	4	3	2	2	3	4	1	70	1	0.929571	2	18	0	0	1	0	1	0	1	0	0	0	0	0	0	0	6.00606e+06	1	5	0	2	0	1	0
5	3	2	1	5	5	2	2	2	4	3	0	82	1	0.740127	1	20	0	0	0	0	0	0	0	0	0	0	0	0	0	0	5.85501e+06	1	5	0	1	1	0	0
5	4	2	3	5	4	2	2	1	2	5	1	60	1	1.14422	1	18	0	0	0	0	0	0	0	1	0	0	0	0	0	0	6.23694e+06	1	4	0	1	1	0	0
1	3	3	3	5	4	2	2	999	5	2	0	50	1	0.740127	1	16	0	0	0	0	0	0	1	0	0	0	0	0	0	0	5.8958e+06	1	3	0	1	1	0	0
999	4	2	2	999	5	8	1	2	1	3	0	60	2	1.41672	2	20	0	0	0	0	0	0	1	0	0	0	1	0	0	0	5.91863e+06	999	4	1	3	0	0	1
3	1	2	1	5	4	0	2	1	4	2	0	36	1	0.740127	1	11	0	1	1	1	0	0	0	0	0	1	0	0	0	0	6.07852e+06	1	2	0	0	0	0	0
0	2	3	2	5	5	3	1	1	4	2	0	14	1	0.740127	1	18	0	0	0	0	0	0	0	1	0	1	0	0	0	0	6.35014e+06	0	1	0	2	0	1	0
0	2	2	1	5	5	0	4	999	3	5	0	25	1	0.929571	2	18	0	0	0	0	0	1	0	1	0	0	0	0	0	0	5.50642e+06	0	1	0	0	0	0	0
0	2	2	1	5	5	3	2	1	4	2	0	20	2	0.743126	1	16	0	0	0	0	0	0	0	0	0	0	1	0	0	0	6.03863e+06	0	1	0	2	0	1	0
9	999	999	2	5	5	0	2	1	3	2	0	45	1	0.740127	1	19	0	0	0	0	0	0	0	0	0	0	0	0	0	0	6.32442e+06	1	3	0	0	0	0	0
0	3	2	2	4	3	1	2	999	1	3	0	55	1	1.42662	2	15	0	0	0	0	1	0	0	1	0	0	0	0	0	0	5.84999e+06	0	4	0	1	1	0	0
2	4	2	2	4	2	2	2	1	2	4	0	30	1	1.14422	1	9	1	0	1	0	1	0	0	1	0	0	0	0	0	0	5.82565e+06	1	1	0	1	1	0	0
4	3	3	2	5	4	5	2	999	4	2	0	56	1	0.740127	1	11	0	0	0	0	1	0	0	1	0	0	0	0	0	0	5.54379e+06	1	4	0	2	0	1	0
0	999	999	1	4	5	0	2	2	5	2	0	33	2	0.743126	1	19	0	0	0	0	0	0	1	0	0	1	1	0	0	0	5.57111e+06	0	1	0	0	0	0	0
120	999	3	2	2	5	3	2	2	3	5	0	100	2	0.743126	1	19	0	0	0	0	0	0	0	0	1	0	1	0	0	0	5.76627e+06	3	5	0	2	0	1	0
2	4	3	2	4	3	3	2	1	1	1	0	42	1	1.14422	1	14	1	0	0	0	0	0	0	1	0	0	0	0	0	0	5.71421e+06	1	3	0	2	0	1	0
10	3	2	3	5	3	0	1	2	1	3	1	55	5	0.938889	1	12	0	0	0	0	0	0	0	1	0	0	0	0	0	1	6.14277e+06	2	4	0	0	0	0	0
10	5	1	1	5	3	2	2	2	1	1	1	40	1	1.14422	1	11	0	0	0	0	0	0	0	1	0	0	0	0	0	0	5.67734e+06	2	2	0	1	1	0	0
4	3	3	1	4	4	4	2	1	4	2	0	40	2	0.933339	2	15	0	0	0	1	0	0	0	0	1	1	1	0	0	0	5.98988e+06	1	2	0	2	0	1	0
2	3	2	3	4	3	3	3	999	4	2	1	51	1	0.740127	1	14	0	1	0	1	1	0	0	0	1	1	0	0	0	0	5.50498e+06	1	4	0	2	0	1	0
0	3	1	1	1	5	0	1	2	3	4	0	50	2	0.743126	1	20	0	0	0	0	0	0	0	0	0	0	1	0	0	0	6.0099e+06	0	3	0	0	0	0	0
16	4	1	2	4	4	4	1	2	3	3	0	95	5	0.335156	2	16	0	0	0	1	0	0	0	0	0	1	0	0	0	1	6.21455e+06	2	5	0	2	0	1	0
1	3	2	2	5	4	6	3	2	3	4	0	44	5	0.266852	1	16	0	0	0	0	0	0	0	0	1	0	0	0	0	1	6.40031e+06	1	3	1	3	0	0	1
1	3	2	3	5	3	3	1	2	1	1	1	60	5	0.938889	1	11	0	1	1	1	1	0	1	0	0	0	0	0	0	1	6.0354e+06	1	4	0	2	0	1	0
5	999	999	1	4	3	8	4	999	2	1	1	20	2	1.41672	2	13	0	0	0	0	1	1	1	0	0	1	1	0	0	0	6.13418e+06	1	1	1	3	0	0	1
50	3	3	1	5	3	1	2	2	5	3	0	52	1	0.740127	1	14	1	0	0	0	0	0	1	0	0	1	0	0	0	0	6.05622e+06	3	4	0	1	1	0	0
10	999	999	3	5	3	6	3	2	2	1	1	50	5	0.938889	1	10	1	0	0	0	0	0	0	0	0	0	0	0	0	1	5.89131e+06	2	3	1	3	0	0	1
0	999	999	1	2	3	2	2	2	1	3	0	40	1	1.14422	1	14	0	0	0	0	0	0	0	0	0	0	0	0	0	0	5.67454e+06	0	2	0	1	1	0	0
0	999	999	2	5	3	4	1	2	3	3	0	50	1	0.929571	2	12	0	0	0	0	0	0	1	0	0	0	0	0	0	0	6.45456e+06	0	3	0	2	0	1	0
20	4	2	3	5	4	3	2	2	2	4	1	60	5	1.17061	2	18	0	0	0	0	0	0	0	0	0	0	0	0	0	1	6.31558e+06	3	4	0	2	0	1	0
1	4	4	2	4	3	2	3	1	5	2	0	31	3	1.17789	1	11	0	0	0	0	0	0	0	0	0	0	0	1	0	0	5.80414e+06	1	1	0	1	1	0	0
10	3	3	1	2	1	8	5	2	1	4	0	55	5	1.17061	2	6	1	0	0	0	0	1	0	0	1	1	0	0	0	1	6.47084e+06	2	4	1	3	0	0	1
1	2	1	1	5	4	4	2	2	2	4	0	17	2	1.41672	2	16	0	0	1	0	0	0	1	0	0	0	1	0	0	0	5.66322e+06	1	1	0	2	0	1	0
1	3	3	2	5	3	0	5	1	1	2	0	65	5	0.938889	1	16	0	0	0	0	1	1	1	0	0	0	0	0	0	1	6.32727e+06	1	4	0	0	0	0	0
20	5	3	3	3	2	8	3	1	2	1	1	80	2	1.41672	2	8	0	0	1	1	1	0	1	0	0	1	1	0	0	0	5.59459e+06	3	5	1	3	0	0	1
1	4	3	2	2	1	0	3	999	2	3	0	100	1	0.978896	999	8	1	0	0	0	0	0	1	0	0	1	0	0	0	0	5.51699e+06	1	5	0	0	0	0	0
10	4	4	3	4	3	1	3	2	2	2	1	50	2	1.13628	1	13	0	0	0	0	0	0	0	0	0	0	1	0	0	0	5.92819e+06	2	3	0	1	1	0	0
150	999	999	2	4	4	4	3	2	3	4	1	70	1	0.740127	1	15	0	0	0	0	0	0	0	0	0	0	0	0	0	0	6.26472e+06	3	5	0	2	0	1	0
2	5	5	2	2	2	6	5	2	5	2	0	50	5	0.266852	1	4	1	0	0	0	0	1	1	0	0	1	0	0	0	1	6.12942e+06	1	3	1	3	0	0	1
2	2	2	2	4	4	6	5	999	3	2	1	54	2	0.933339	2	16	1	0	0	0	0	1	0	1	0	0	1	0	0	0	6.2987e+06	1	4	1	3	0	0	1
3	3	2	1	5	4	6	1	1	1	4	0	45	1	1.42662	2	15	0	0	1	0	1	0	0	1	0	0	0	0	0	0	6.22493e+06	1	3	1	3	0	0	1
0	999	999	1	2	3	0	3	1	4	2	0	50	1	0.740127	1	12	0	0	0	0	0	0	1	0	0	0	0	0	0	0	6.38621e+06	0	3	0	0	0	0	0

## Sheet: Variables
Variable Name	Variable Meaning	Survey item, verbatim	Response Values	Position	Value for missing
FTF	Number of patients with COVID-19 seen face-to-face in last week	"In the past two weeks, about how many patients with suspected or confirmed COVID-19 did you have contact with:"	Free text entry	1	999
cov_risk	Risk of developing COVID-19 from work	"My risk of developing COVID-19 from my job is"	1 = very low 2 = low 3 = moderate 4 = high 5 = very high	2	999
cov_die	Risk of dying, if develop covid	"If I develop COVID-19, my risk of dying is"	1 = very low 2 = low 3 = moderate 4 = high 5 = very high	3	999
ipt_otpt	Site of regular patient care	"As part of your regular work do you see patients:"	1 = only in the outpatient setting which may include an ER or a long-term facility 2 = both outpatient and inpatient setting 3 = only in the inpatient setting	4	999
ppe	Adequacy of PPE	"During the two weeks when the COVID-19 pandemic was at its most severe in your local community, how often did you have adequate personal protective equipment available, when needed, during patient care?"	1= Seldom or never 2 = some of the time 3 = About half the time 4 = Most of the time 5=All or almost all of the time Missing = Not applicable. I never needed PPE during that time	5	999
com_list	Do leaders listen to workers re COVID-19	"Leaders in my organization have listened to the concerns raised by health care workers regarding COVID-19"	1 = Strongly disagree 2 = Disagree 3 = Neither agree nor disagree 4 = Agree 5 = Strongly agree	6	999
moral32	moral distress intensity	"Moral distress is a form of distress that occurs when you believe you know the ethically correct thing to do, but something or someone restricts your ability to pursue the right course of action. Please indicate below the number that best describes how much moral distress you have been experiencing related to work in the past two weeks including today"	0 - 10	7	999
moral33	Frequency of compromised care due to resource limitations	"During the two weeks when the COVID-19 pandemic was at its worst in your health care organization, how frequently did you experience compromised patient care due to lack of resources/equipment/bed capacity?"	1 = Never 2 = Rarely 3 = A few times 4 = Commonly 5 = Very frequently	8	999
org35	Ownership of health organization	"Is your health organization:"	1 = Publicly owned; 2 = Privately owned.	9	999
age	Age category	"What is your age, in years?"	1 = 25-34 2 = 35 - 44 3 = 45 - 54 4 = 55 - 64 5 = 65 - 74 6 = 75 or above	10	999
liv_hm	Number of family members living at home	"How many close family members (spouse/romantic partner, children, parents in-laws) live in the same dwelling with you?"	0= 0 1= 1 2 = 2 3 = 3 4 = 4 5 = 5 6= 6 7 = 7 8 = 8 or more	11	999
spec_rsk	Specialty at high risk of exposure to patients with COVID-19	"What is your primary medical specialty?"	Recoded into: 0 (low risk): Allergy and immunology; Cardiovascular Dz; Endocrinology, diabetes and metabolism; Gastroenterology; General Internal Medicine; Medicine-Pediatrics; Hematology; Nephrology; Oncology; Rheumatology; Geriatrics/Palliative Medicine; Addiction Medicine 1 (high risk): Hospital Medicine; Infectious Disease; Pulmonology; Critical care; Emergency Medicine	12	999
race_rev	Race/ethnicity	Combination of: Are you of Latino/a or Spanish ethnicity and What is your race?	1 = White, not Latinx 2 = Asian not Latinx 3 = African-American, not Latinx 4 = Latinx 5 = Other, not Latinx	13	999
wt7	Post-stratification / raking weight	(based on Age-race/ethnicity and age-gender distributions		14	999
gend_rev	Revised gender		1 = Male 2 = Female	15	999
perc_sup	Perceived support	Sum of responses to three items, derived from Eisenberger Perceived Organizational Support Scale, adapted for COVID-19 pandemic and one item from Maunder's study of SARS (Maunder RG, et al., Psychosomatic Medicine 2004; 938-942)	Each of the four items had response categories 1 = Strongly disagree to 5 = Strongly agree. Perc_sup range: 4 - 20	16	999
warn	Health organization warned or sanctioned workers	"Do you know of any health care workers at your organization who have been warned or sanctioned for refusing assigned deployment or speaking up about worker / patient safety related to the COVID-19 pandemic?"	0 = No 1 = Yes	17	999
depression	Positive screen for PHQ-2	Score of 3 or greater on PHQ-2	0 = Score on PHQ-2 or 2 or less 1 = Score on PHQ-2 of 3 or greater	18	999
anxiety	Positive screen for GAD-2	Score of 3 or greater on GAD-2	0 = Score on GAD of 2 or less 1 = Score on GAD of 3 or greater	19	999
PTSD	Positive screen for PTSD based on 4-item screen for PTSD for DSM-5	Score of 6 or greater on 4-item screening test for PTSD	0 = Score on 4-item screening test for PTSD of 5 or less 1 = Score on 4-item screening test for PTSD of 6 or greater	20	999
Burn_h	Feeling burned out from work once a week or more frequently	"I feel burned out from my work"	Recoded from 5 categories into: 0 = Never, a few times per month, once a month or less, a few times a month 1 = One a week, a few times a week, every day	21	999
mor32_h	moral distress intensity, dichotomous	"Moral distress is a form of distress that occurs when you believe you know the ethically correct thing to do, but something or someone restricts your ability to pursue the right course of action. Please indicate below the number that best describes how much moral distress you have been experiencing related to work in the past two weeks including today"	0 = 0 - 5 1 = 6 - 10	22	999
Reg1	Indicator variable for region of clinical practice, Northeast compared to South	The item, "In which US State or territory is the health care setting where you usually work located" was recoded into four regions (1 = Northeast, 2 = Midwest, 3 = South, 4 = West). Then 3 indicator variables were created, with South as the Reference category.	0 = South 1 = Northeast	23	999
Reg2	Indicator variable for region of clinical practice, Northeast compared to South	The item, "In which US State or territory is the health care setting where you usually work located" was recoded into four regions (1 = Northeast, 2 = Midwest, 3 = South, 4 = West). Then 3 indicator variables were created, with South as the Reference category.	0 = South 1 = Midwest	24	999
Reg4	Indicator variable for region of clinical practice, Northeast compared to South	The item, "In which US State or territory is the health care setting where you usually work located" was recoded into four regions (1 = Northeast, 2 = Midwest, 3 = South, 4 = West). Then 3 indicator variables were created, with South as the Reference category.	0 = South 1 = West	25	999
Leave_h	High intention to leave direct patient care	"What is the likelihood that you will leave direct patient care in the next five years?"	Recoded from 5 categories into: 0 = Very low, low, moderate 1 = High, very high	26	999
race2	Indicator variable for race/ethnicity, comparing Asian, not Latinx to white not Latinx		0 = White not Latinx 1 = Asian not Latinx	27	999
race3	Indicator variable for race/ethnicity, comparing African-American not Latinx to white not Latinx		0 = White not Latinx 1 = African-American not Latinx	28	999
race4	Indicator variable for race/ethnicity, comparing Latinx to white not Latinx		0 = White not Latin 1 = Latinx	29	999
race5	Indicator variable for race/ethnicity, comparing Other/Multi-racial, not Latinx, to white not Latinx		0 = White not Latinx 1 = Other, multi-racial, not Latinx	30	999
newid	ID variable			31	999
FTF4	Number of patients with COVID-19 seen face-to-face in last week, in four categories	"In the past two weeks, about how many patients with suspected or confirmed COVID-19 did you have contact with:"	0 = 0 patients 1 = 1 - 9 patient 2 = 10 - 19 patients 3 = 19+ patients	32	999
hrs_cat	Total number of hours per week in direct patient care, in five categories	The survey item "In the past week, how many of your clinical hours were devoted to" had the following response options: Outpatient care, Inpatient care, Phone care, Telemedicine, Other. The total number of hours was the sum of hours entered (free text) for each category. Then, a five-category variable was created, hrs_cat	1 = 0 - 34 hours 2 = 35 - 40 hours 3 = 41 - 50 hours 4 = 51 - 69 hours 5 = 70+ hours	33	999
mor33_h	Frequency of compromised care due to resource limitations, dichotomout	"During the two weeks when the COVID-19 pandemic was at its worst in your health care organization, how frequently did you experience compromised patient care due to lack of resources/equipment/bed capacity?"	Recoded into: 0 = never, rarely, a few times 1 = commonly, very frequently	34	999
moral32_ord	moral distress intensity, ordinal	"Moral distress is a form of distress that occurs when you believe you know the ethically correct thing to do, but something or someone restricts your ability to pursue the right course of action. Please indicate below the number that best describes how much moral distress you have been experiencing related to work in the past two weeks including today"	0 = 0 1 = 1-2 2 = 3-5 3 = 6 - 10	35	999
mor_dum1	Moral distress intensity, indicator variable, 1-2 compared to 0		0 = 0 1 = 1-2	36	999
mor_dum2	Moral distress intensity, indicator variable, 3 - 5 compared to 0		0 = 0 1 = 3 - 5	37	999
mor_dum3	Moral distress intensity, indicator variable, 6 - 10 compared to 0		0 = 0 1 = 6 - 10	38	999
